# Supplementary material for: CiberAMP: An R Package to Identify Differential mRNA Expression Linked to Somatic Copy Number Variations in Cancer Datasets
Source: Biology (Basel). 2022 Sep 28;11(10):1411. doi: 10.3390/biology11101411 (PMC9598370; doi:10.3390/biology11101411)
Supplement: Supplementary file 1 [file biology-11-01411-s001.zip]

Archive with 28 entries (28 files):
- 2. Bustelo.SupplInfo.V2.pdf
- __MACOSX/._2. Bustelo.SupplInfo.V2.pdf
- Table S1.xlsx
- __MACOSX/._Table S1.xlsx
- Table S2.xlsx
- __MACOSX/._Table S2.xlsx
- Table S3.xlsx
- __MACOSX/._Table S3.xlsx
- Table S4.xlsx
- __MACOSX/._Table S4.xlsx
- Table S5.xlsx
- __MACOSX/._Table S5.xlsx
- Table S6.xlsx
- __MACOSX/._Table S6.xlsx
- Table S7.xlsx
- __MACOSX/._Table S7.xlsx
- Table S8.xlsx
- __MACOSX/._Table S8.xlsx
- Table S9.xlsx
- __MACOSX/._Table S9.xlsx
- Table S10.xlsx
- __MACOSX/._Table S10.xlsx
- Table S11.xlsx
- __MACOSX/._Table S11.xlsx
- Table S12.xlsx
- __MACOSX/._Table S12.xlsx
- Table S13.xlsx
- __MACOSX/._Table S13.xlsx
