# Supplementary material for: CiberAMP: An R Package to Identify Differential mRNA Expression Linked to Somatic Copy Number Variations in Cancer Datasets
Source: Biology (Basel). 2022 Sep 28;11(10):1411. doi: 10.3390/biology11101411 (PMC9598370; doi:10.3390/biology11101411)
Supplement: Supplementary file 1 [file biology-11-01411-s001.zip › Table S1.xlsx]

## Sheet: Hoja1
Table S1. List of R packages and versions used in this work.
Package	Version	URL
biomaRt	2.52.0	https://bioconductor.org/packages/release/bioc/html/biomaRt.html
GenomicRanges	1.48.0	https://bioconductor.org/packages/release/bioc/html/GenomicRanges.html
karyoploteR	1.22.0	http://bioconductor.org/packages/release/bioc/html/karyoploteR.html
diffloop	1.24.0	https://www.bioconductor.org/packages/release/bioc/html/diffloop.html
TCGAbiolinks	2.25.2	https://bioconductor.org/packages/devel/bioc/html/TCGAbiolinks.html
SummarizedExperiment	1.26.1	https://bioconductor.org/packages/release/bioc/html/SummarizedExperiment.html
stringr	1.4.1	https://cran.r-project.org/web/packages/stringr/index.html
RTCGAToolbox	2.26.0	https://www.bioconductor.org/packages/release/bioc/html/RTCGAToolbox.html
car	3.1.0	https://cran.r-project.org/web/packages/car/index.html
onewaytests	2.6	https://cran.r-project.org/web/packages/onewaytests/index.html
ggrepel	0.9.1	https://cran.r-project.org/web/packages/ggrepel/index.html
shiny	1.7.2	https://cran.r-project.org/web/packages/shiny/index.html
plotly	4.10.0	https://cran.r-project.org/web/packages/plotly/index.html
DT	0.24	https://cran.r-project.org/web/packages/DT/index.html
dplyr	1.0.10	https://cran.r-project.org/web/packages/dplyr/index.html
EDASeq	2.30.0	https://bioconductor.org/packages/release/bioc/html/EDASeq.html
edgeR	3.38.4	https://bioconductor.org/packages/release/bioc/html/edgeR.html
