# Supplementary material for: CiberAMP: An R Package to Identify Differential mRNA Expression Linked to Somatic Copy Number Variations in Cancer Datasets
Source: Biology (Basel). 2022 Sep 28;11(10):1411. doi: 10.3390/biology11101411 (PMC9598370; doi:10.3390/biology11101411)
Supplement: Supplementary file 1 [file biology-11-01411-s001.zip › Table S3.xlsx]

## Sheet: Hoja1
Table S3. List of differentially expressed genes found by CiberAMP in glioblastoma
Gene_Symbol	logFC	logCPM	PValue	FDR	Tumor	logFC.SCNVvsDip	logCPM.SCNVvsDip	PValue.SCNVvsDip	FDR.SCNVvsDip	Condition	Pat.percentage	Pat.IDs
A2M	2.04527	10.2754	0.00015535	0.000679968	GBM	0	0	1	1	Not SCN-associated DEG	0	NA
AACS	-1.79864	4.88022	1.79235e-07	1.32709e-06	GBM	0	0	1	1	Not SCN-associated DEG	0	NA
AAK1	-2.4139	5.70406	5.78773e-14	8.12833e-13	GBM	0	0	1	1	Not SCN-associated DEG	0	NA
AATK	-3.68096	5.32364	4.06597e-40	1.95241e-38	GBM	0	0	1	1	Not SCN-associated DEG	0	NA
ABCA1	2.32756	7.09183	2.55988e-05	0.000131996	GBM	0	0	1	1	Not SCN-associated DEG	0	NA
ABCA2	-2.95792	7.81887	1.00077e-22	2.45236e-21	GBM	0	0	1	1	Not SCN-associated DEG	0	NA
ABCA3	-1.1032	7.24321	0.00279835	0.0090045	GBM	0	0	1	1	Not SCN-associated DEG	0	NA
ABCA5	-1.56587	3.81459	9.50726e-06	5.2998e-05	GBM	0	0	1	1	Not SCN-associated DEG	0	NA
ABCA8	-1.38772	4.89178	0.000114171	0.000515801	GBM	0	0	1	1	Not SCN-associated DEG	0	NA
ABCB4	2.81393	2.16391	1.46035e-06	9.36821e-06	GBM	0	0	1	1	Not SCN-associated DEG	0	NA
ABCB7	1.51822	4.82365	0.00348051	0.0108753	GBM	0	0	1	1	Not SCN-associated DEG	0	NA
ABCB9	-0.977373	4.19392	0.00883773	0.0243882	GBM	0	0	1	1	Not SCN-associated DEG	0	NA
ABCC3	6.08739	6.34025	1.89502e-17	3.46165e-16	GBM	0	0	1	1	Not SCN-associated DEG	0	NA
ABCC4	1.67257	4.54852	0.00146878	0.00510341	GBM	0	0	1	1	Not SCN-associated DEG	0	NA
ABCC6	1.29482	0.923593	0.0134707	0.0348882	GBM	0	0	1	1	Not SCN-associated DEG	0	NA
ABCC6P2	2.0964	0.510276	0.000212496	0.000903747	GBM	0	0	1	1	Not SCN-associated DEG	0	NA
ABCC8	-2.00152	3.10108	3.11423e-09	2.86847e-08	GBM	0	0	1	1	Not SCN-associated DEG	0	NA
ABCD1	1.46025	4.62528	0.00477566	0.0143257	GBM	0	0	1	1	Not SCN-associated DEG	0	NA
ABCG4	-3.58981	1.40494	1.07952e-36	4.5778e-35	GBM	0	0	1	1	Not SCN-associated DEG	0	NA
ABHD14B	1.5836	5.2732	0.00241809	0.00792578	GBM	0	0	1	1	Not SCN-associated DEG	0	NA
ABHD15	1.19467	3.93937	0.0187404	0.0463224	GBM	0	0	1	1	Not SCN-associated DEG	0	NA
ABHD3	1.47818	4.69055	0.00433186	0.0131792	GBM	0	0	1	1	Not SCN-associated DEG	0	NA
ABHD4	2.16598	6.80101	7.28201e-05	0.000343855	GBM	0	0	1	1	Not SCN-associated DEG	0	NA
ABHD5	1.40198	5.54924	0.00647803	0.0187106	GBM	0	0	1	1	Not SCN-associated DEG	0	NA
ABHD8	-1.34998	5.29512	0.000184127	0.000793431	GBM	0	0	1	1	Not SCN-associated DEG	0	NA
ABI3	1.81948	4.80157	0.000623506	0.00239026	GBM	0	0	1	1	Not SCN-associated DEG	0	NA
ABI3BP	1.59574	3.9536	0.00230971	0.00760453	GBM	0	0	1	1	Not SCN-associated DEG	0	NA
ABLIM2	-3.0398	3.55112	3.0734e-24	8.17551e-23	GBM	0	0	1	1	Not SCN-associated DEG	0	NA
ABLIM3	-1.01267	4.86431	0.00650351	0.0187759	GBM	0	0	1	1	Not SCN-associated DEG	0	NA
ABR	-1.90723	7.93619	2.06932e-08	1.72699e-07	GBM	0	0	1	1	Not SCN-associated DEG	0	NA
ABTB1	-1.25825	4.55573	0.000552959	0.00214627	GBM	0	0	1	1	Not SCN-associated DEG	0	NA
ACACB	-1.00399	4.25716	0.00703326	0.0200352	GBM	0	0	1	1	Not SCN-associated DEG	0	NA
ACADSB	-1.56666	4.47686	9.25532e-06	5.17482e-05	GBM	0	0	1	1	Not SCN-associated DEG	0	NA
ACAN	2.45048	3.61983	1.25904e-05	6.86037e-05	GBM	0	0	1	1	Not SCN-associated DEG	0	NA
ACBD7	-2.35348	4.3064	3.66042e-13	4.81457e-12	GBM	0	0	1	1	Not SCN-associated DEG	0	NA
ACCS	1.29046	3.24349	0.0119076	0.0313813	GBM	0	0	1	1	Not SCN-associated DEG	0	NA
ACE	1.99118	5.06791	0.000219758	0.000931903	GBM	0	0	1	1	Not SCN-associated DEG	0	NA
ACHE	-0.926825	4.46864	0.0133613	0.0346529	GBM	0	0	1	1	Not SCN-associated DEG	0	NA
ACO2	-1.19273	7.78846	0.0011244	0.00403346	GBM	0	0	1	1	Not SCN-associated DEG	0	NA
ACOT1	-0.942014	3.84888	0.0118834	0.0313391	GBM	0	0	1	1	Not SCN-associated DEG	0	NA
ACOT4	-1.45924	0.890278	5.37732e-05	0.000259642	GBM	0	0	1	1	Not SCN-associated DEG	0	NA
ACOT7	-2.1387	5.86149	1.12108e-10	1.19921e-09	GBM	0	0	1	1	Not SCN-associated DEG	0	NA
ACOT9	1.26048	5.02588	0.0134332	0.034798	GBM	0	0	1	1	Not SCN-associated DEG	0	NA
ACOX2	1.75634	3.5351	0.000943269	0.00345971	GBM	0	0	1	1	Not SCN-associated DEG	0	NA
ACP5	2.97521	3.35942	3.70482e-07	2.61985e-06	GBM	0	0	1	1	Not SCN-associated DEG	0	NA
ACP6	1.57736	4.01031	0.00255929	0.00833588	GBM	0	0	1	1	Not SCN-associated DEG	0	NA
ACRBP	1.63501	0.848528	0.00249734	0.00815242	GBM	0	0	1	1	Not SCN-associated DEG	0	NA
ACSL4	-1.1495	5.76532	0.00177151	0.0060129	GBM	0	0	1	1	Not SCN-associated DEG	0	NA
ACSL6	-2.20258	4.1041	2.3293e-11	2.65935e-10	GBM	0	0	1	1	Not SCN-associated DEG	0	NA
ACSS3	1.67986	5.04806	0.00140521	0.00490995	GBM	0	0	1	1	Not SCN-associated DEG	0	NA
ACTA2	2.48619	6.89076	8.94936e-06	5.01879e-05	GBM	0	0	1	1	Not SCN-associated DEG	0	NA
ACTG2	3.95934	3.88803	2.9979e-10	3.07827e-09	GBM	0	0	1	1	Not SCN-associated DEG	0	NA
ACTL6A	2.86841	5.9425	6.54321e-07	4.44183e-06	GBM	0	0	1	1	Not SCN-associated DEG	0	NA
ACTL6B	-2.88121	3.50667	3.32438e-21	7.46042e-20	GBM	0	0	1	1	Not SCN-associated DEG	0	NA
ACTN2	-1.79221	4.95736	2.01359e-07	1.47501e-06	GBM	0	0	1	1	Not SCN-associated DEG	0	NA
ACTR1A	-1.00798	7.30293	0.00673403	0.0193176	GBM	0	0	1	1	Not SCN-associated DEG	0	NA
ACTR3B	-1.83416	4.62456	9.1668e-08	7.08447e-07	GBM	0	0	1	1	Not SCN-associated DEG	0	NA
ACVR1B	-1.26945	5.75938	0.000482481	0.0018932	GBM	0	0	1	1	Not SCN-associated DEG	0	NA
ACVR1C	-3.96083	1.39072	4.19446e-48	2.57201e-46	GBM	0	0	1	1	Not SCN-associated DEG	0	NA
ACVRL1	1.43012	4.88744	0.00559838	0.0164946	GBM	0	0	1	1	Not SCN-associated DEG	0	NA
ACY1	1.27448	4.7804	0.0125412	0.0328324	GBM	0	0	1	1	Not SCN-associated DEG	0	NA
ACY3	-1.39028	1.83749	0.000122947	0.000551256	GBM	0	0	1	1	Not SCN-associated DEG	0	NA
ADAD2	-4.34323	0.539825	6.46815e-61	6.4489e-59	GBM	0	0	1	1	Not SCN-associated DEG	0	NA
ADAM11	-4.018	3.53619	8.2258e-51	5.62498e-49	GBM	0	0	1	1	Not SCN-associated DEG	0	NA
ADAM12	3.23681	5.37995	5.04106e-08	4.01226e-07	GBM	0	0	1	1	Not SCN-associated DEG	0	NA
ADAM17	1.31984	5.742	0.00992097	0.0269169	GBM	0	0	1	1	Not SCN-associated DEG	0	NA
ADAM19	1.20018	5.29257	0.0180997	0.0450029	GBM	0	0	1	1	Not SCN-associated DEG	0	NA
ADAM22	-1.11037	3.85161	0.00265267	0.00858225	GBM	0	0	1	1	Not SCN-associated DEG	0	NA
ADAM23	-1.39991	4.93069	9.7561e-05	0.000447103	GBM	0	0	1	1	Not SCN-associated DEG	0	NA
ADAM28	1.25321	3.86312	0.0140597	0.0362554	GBM	0	0	1	1	Not SCN-associated DEG	0	NA
ADAM33	1.98541	4.38365	0.000234136	0.000987742	GBM	0	0	1	1	Not SCN-associated DEG	0	NA
ADAM6	3.15917	5.21186	8.80129e-08	6.81409e-07	GBM	0	0	1	1	Not SCN-associated DEG	0	NA
ADAM8	2.78531	3.741	1.33064e-06	8.57825e-06	GBM	0	0	1	1	Not SCN-associated DEG	0	NA
ADAM9	2.07604	7.87923	0.000128339	0.000573659	GBM	0	0	1	1	Not SCN-associated DEG	0	NA
ADAMDEC1	10.4633	2.41956	5.6486e-22	1.33653e-20	GBM	0	0	1	1	Not SCN-associated DEG	0	NA
ADAMTS12	4.70433	1.52601	1.07619e-11	1.26064e-10	GBM	0	0	1	1	Not SCN-associated DEG	0	NA
ADAMTS16	-2.84018	0.177915	1.50727e-19	3.09535e-18	GBM	0	0	1	1	Not SCN-associated DEG	0	NA
ADAMTS3	1.33308	3.58149	0.00953845	0.0260141	GBM	0	0	1	1	Not SCN-associated DEG	0	NA
ADAMTS4	-1.60843	5.16883	4.77742e-06	2.80188e-05	GBM	0	0	1	1	Not SCN-associated DEG	0	NA
ADAMTS5	2.02342	2.81691	0.00019506	0.000837227	GBM	0	0	1	1	Not SCN-associated DEG	0	NA
ADAMTS6	3.22954	2.99403	6.56778e-08	5.15206e-07	GBM	0	0	1	1	Not SCN-associated DEG	0	NA
ADAMTS7	3.19765	3.45386	7.82937e-08	6.09413e-07	GBM	0	0	1	1	Not SCN-associated DEG	0	NA
ADAMTS9	2.57364	5.66962	4.99937e-06	2.92417e-05	GBM	0	0	1	1	Not SCN-associated DEG	0	NA
ADAMTSL2	-1.10049	4.25632	0.00290895	0.00931676	GBM	0	0	1	1	Not SCN-associated DEG	0	NA
ADAMTSL3	-1.16009	1.18385	0.00185495	0.00626519	GBM	0	0	1	1	Not SCN-associated DEG	0	NA
ADAMTSL4	2.53358	3.7583	7.22133e-06	4.10971e-05	GBM	0	0	1	1	Not SCN-associated DEG	0	NA
ADAP1	-3.64032	4.62902	6.67217e-39	3.05773e-37	GBM	0	0	1	1	Not SCN-associated DEG	0	NA
ADAP2	1.91323	4.81769	0.000354966	0.00143982	GBM	0	0	1	1	Not SCN-associated DEG	0	NA
ADARB1	-2.3814	4.22256	1.63103e-13	2.19843e-12	GBM	0	0	1	1	Not SCN-associated DEG	0	NA
ADARB2	-3.58192	1.37054	1.62561e-36	6.87124e-35	GBM	0	0	1	1	Not SCN-associated DEG	0	NA
ADCY1	-3.31971	5.44678	1.70477e-30	5.85946e-29	GBM	0	0	1	1	Not SCN-associated DEG	0	NA
ADCY2	-1.02613	6.62487	0.00574122	0.0168698	GBM	0	0	1	1	Not SCN-associated DEG	0	NA
ADCY5	-3.09629	3.64464	2.15179e-25	6.14979e-24	GBM	0	0	1	1	Not SCN-associated DEG	0	NA
ADCYAP1	-2.39659	1.76646	1.47668e-13	1.99865e-12	GBM	0	0	1	1	Not SCN-associated DEG	0	NA
ADD2	-0.91717	5.50697	0.0143619	0.0369399	GBM	0	0	1	1	Not SCN-associated DEG	0	NA
ADH5	1.30568	7.54124	0.0106324	0.028484	GBM	0	0	1	1	Not SCN-associated DEG	0	NA
ADHFE1	-0.921557	3.55967	0.014039	0.0362162	GBM	0	0	1	1	Not SCN-associated DEG	0	NA
ADM	2.34628	6.04556	2.27527e-05	0.000118585	GBM	0	0	1	1	Not SCN-associated DEG	0	NA
ADM2	3.98323	1.08893	1.27152e-09	1.22112e-08	GBM	0	0	1	1	Not SCN-associated DEG	0	NA
ADORA3	2.06937	6.35154	0.00013433	0.000597982	GBM	0	0	1	1	Not SCN-associated DEG	0	NA
ADPRH	2.13187	4.01394	9.60157e-05	0.000440485	GBM	0	0	1	1	Not SCN-associated DEG	0	NA
ADPRHL1	-1.54663	1.37352	1.54737e-05	8.30328e-05	GBM	0	0	1	1	Not SCN-associated DEG	0	NA
ADRA1A	-1.02763	0.54304	0.00667649	0.0191947	GBM	0	0	1	1	Not SCN-associated DEG	0	NA
ADRA1B	-3.6217	2.1136	6.3176e-38	2.81618e-36	GBM	0	0	1	1	Not SCN-associated DEG	0	NA
ADRA2A	-1.68215	2.05136	1.61527e-06	1.02913e-05	GBM	0	0	1	1	Not SCN-associated DEG	0	NA
ADRA2C	-2.82807	0.436279	1.70304e-19	3.48643e-18	GBM	0	0	1	1	Not SCN-associated DEG	0	NA
ADRB1	-2.3766	2.04463	2.45859e-13	3.27669e-12	GBM	0	0	1	1	Not SCN-associated DEG	0	NA
ADSL	1.39549	5.99887	0.0066911	0.019224	GBM	0	0	1	1	Not SCN-associated DEG	0	NA
AEN	1.9648	5.56821	0.000257743	0.00107686	GBM	0	0	1	1	Not SCN-associated DEG	0	NA
AFAP1L1	3.32544	5.04191	2.67835e-08	2.19874e-07	GBM	0	0	1	1	Not SCN-associated DEG	0	NA
AFF2	-2.73621	2.29317	1.63375e-18	3.17536e-17	GBM	0	0	1	1	Not SCN-associated DEG	0	NA
AFF3	-1.55426	4.40678	1.12015e-05	6.17311e-05	GBM	0	0	1	1	Not SCN-associated DEG	0	NA
AFMID	-0.892976	4.30167	0.0174421	0.0436254	GBM	0	0	1	1	Not SCN-associated DEG	0	NA
AGAP1	-0.973324	5.1772	0.00910605	0.025023	GBM	0	0	1	1	Not SCN-associated DEG	0	NA
AGAP3	-1.53425	7.09988	1.47771e-05	7.97537e-05	GBM	0	0	1	1	Not SCN-associated DEG	0	NA
AGBL2	3.35075	0.596013	1.1528e-07	8.7794e-07	GBM	0	0	1	1	Not SCN-associated DEG	0	NA
AGBL3	1.55842	0.360519	0.00405067	0.0124601	GBM	0	0	1	1	Not SCN-associated DEG	0	NA
AGBL4	-2.82789	1.09421	7.80929e-20	1.63457e-18	GBM	0	0	1	1	Not SCN-associated DEG	0	NA
AGER	1.82377	2.54925	0.000661283	0.00251076	GBM	0	0	1	1	Not SCN-associated DEG	0	NA
AGMAT	-1.08521	0.963683	0.00368972	0.0114632	GBM	0	0	1	1	Not SCN-associated DEG	0	NA
AGPAT4	-1.46509	5.59093	4.02871e-05	0.000199013	GBM	0	0	1	1	Not SCN-associated DEG	0	NA
AGPAT5	1.3727	7.38001	0.00752469	0.0212589	GBM	0	0	1	1	Not SCN-associated DEG	0	NA
AGTPBP1	-1.77315	4.76479	2.8819e-07	2.05686e-06	GBM	0	0	1	1	Not SCN-associated DEG	0	NA
AGTR1	2.56009	0.710605	1.08781e-05	6.00754e-05	GBM	0	0	1	1	Not SCN-associated DEG	0	NA
AGTRAP	1.97111	5.74839	0.000247868	0.00104096	GBM	0	0	1	1	Not SCN-associated DEG	0	NA
AHCY	1.39893	7.73245	0.00655434	0.0188893	GBM	0	0	1	1	Not SCN-associated DEG	0	NA
AHI1	-0.930304	4.33478	0.0130249	0.0339082	GBM	0	0	1	1	Not SCN-associated DEG	0	NA
AHNAK2	-1.31411	4.83927	0.000286018	0.00118405	GBM	0	0	1	1	Not SCN-associated DEG	0	NA
AHRR	-1.33529	1.89191	0.00024375	0.00102565	GBM	0	0	1	1	Not SCN-associated DEG	0	NA
AIF1	1.74113	6.04213	0.000980891	0.00358562	GBM	0	0	1	1	Not SCN-associated DEG	0	NA
AIFM3	-3.30099	3.22737	6.50203e-30	2.20008e-28	GBM	0	0	1	1	Not SCN-associated DEG	0	NA
AIM2	3.40112	0.556777	6.75865e-08	5.28591e-07	GBM	0	0	1	1	Not SCN-associated DEG	0	NA
AIMP2	1.42531	5.34534	0.0057302	0.0168412	GBM	0	0	1	1	Not SCN-associated DEG	0	NA
AJAP1	-3.24808	1.48477	2.79741e-28	8.98267e-27	GBM	0	0	1	1	Not SCN-associated DEG	0	NA
AK2	1.94684	7.06267	0.00028616	0.00118426	GBM	0	0	1	1	Not SCN-associated DEG	0	NA
AK5	-4.55294	5.04541	2.48937e-72	4.01403e-70	GBM	0	0	1	1	Not SCN-associated DEG	0	NA
AK7	-1.13818	0.395673	0.00222426	0.00735842	GBM	0	0	1	1	Not SCN-associated DEG	0	NA
AKAP11	-1.94529	6.39913	9.41391e-09	8.21892e-08	GBM	0	0	1	1	Not SCN-associated DEG	0	NA
AKAP5	-3.94225	2.90319	4.45956e-48	2.72179e-46	GBM	0	0	1	1	Not SCN-associated DEG	0	NA
AKAP6	-2.14858	5.89866	8.76037e-11	9.47963e-10	GBM	0	0	1	1	Not SCN-associated DEG	0	NA
AKNAD1	3.38528	1.25619	5.52837e-08	4.37612e-07	GBM	0	0	1	1	Not SCN-associated DEG	0	NA
AKR1A1	1.18006	6.74474	0.0198823	0.0487762	GBM	0	0	1	1	Not SCN-associated DEG	0	NA
AKR7A3	-1.12958	0.189717	0.00260621	0.00845706	GBM	0	0	1	1	Not SCN-associated DEG	0	NA
ALDH1A3	1.54567	4.33178	0.00300232	0.00956497	GBM	0	0	1	1	Not SCN-associated DEG	0	NA
ALDH2	-0.964642	7.44989	0.00974741	0.0265121	GBM	0	0	1	1	Not SCN-associated DEG	0	NA
ALDH3A1	2.26204	1.19123	6.57285e-05	0.000312743	GBM	0	0	1	1	Not SCN-associated DEG	0	NA
ALDH3B1	1.63394	4.07713	0.00187255	0.00631974	GBM	0	0	1	1	Not SCN-associated DEG	0	NA
ALDH5A1	-1.04049	6.03457	0.00505091	0.0150102	GBM	0	0	1	1	Not SCN-associated DEG	0	NA
ALDH6A1	-1.00499	5.31616	0.00693682	0.0197907	GBM	0	0	1	1	Not SCN-associated DEG	0	NA
ALDH8A1	-1.79051	0.404658	3.20366e-07	2.27779e-06	GBM	0	0	1	1	Not SCN-associated DEG	0	NA
ALG3	1.61663	5.42255	0.00200735	0.00673118	GBM	0	0	1	1	Not SCN-associated DEG	0	NA
ALG5	1.27838	5.29351	0.0122694	0.0322501	GBM	0	0	1	1	Not SCN-associated DEG	0	NA
ALG6	2.14552	4.53174	8.60188e-05	0.000398542	GBM	0	0	1	1	Not SCN-associated DEG	0	NA
ALG8	1.41351	5.41149	0.00609734	0.0177327	GBM	0	0	1	1	Not SCN-associated DEG	0	NA
ALKBH2	1.52572	4.85688	0.00334025	0.0104923	GBM	0	0	1	1	Not SCN-associated DEG	0	NA
ALOX15B	4.27692	2.53174	5.17846e-11	5.70286e-10	GBM	0	0	1	1	Not SCN-associated DEG	0	NA
ALOX5	1.84136	4.86386	0.000546774	0.00212732	GBM	0	0	1	1	Not SCN-associated DEG	0	NA
ALOX5AP	2.97418	6.53428	3.09317e-07	2.20163e-06	GBM	0	0	1	1	Not SCN-associated DEG	0	NA
ALPK1	1.42396	3.78496	0.00591413	0.0172856	GBM	0	0	1	1	Not SCN-associated DEG	0	NA
ALPK2	2.92833	2.40679	6.12673e-07	4.18084e-06	GBM	0	0	1	1	Not SCN-associated DEG	0	NA
ALPK3	1.21535	4.42249	0.0168577	0.0423819	GBM	0	0	1	1	Not SCN-associated DEG	0	NA
AMH	2.60136	2.57962	5.1984e-06	3.03244e-05	GBM	0	0	1	1	Not SCN-associated DEG	0	NA
AMIGO1	-1.93182	3.59415	1.33208e-08	1.13938e-07	GBM	0	0	1	1	Not SCN-associated DEG	0	NA
AMMECR1	1.35064	3.21812	0.00867533	0.024001	GBM	0	0	1	1	Not SCN-associated DEG	0	NA
AMN1	-1.19205	4.35816	0.00114842	0.00411171	GBM	0	0	1	1	Not SCN-associated DEG	0	NA
AMPD2	-1.01554	6.42689	0.00631027	0.0182705	GBM	0	0	1	1	Not SCN-associated DEG	0	NA
AMPH	-3.2481	4.99163	8.53483e-29	2.79382e-27	GBM	0	0	1	1	Not SCN-associated DEG	0	NA
AMY2B	-1.13786	2.85852	0.00206504	0.00689983	GBM	0	0	1	1	Not SCN-associated DEG	0	NA
AMZ1	-2.07637	1.95458	6.56749e-10	6.51313e-09	GBM	0	0	1	1	Not SCN-associated DEG	0	NA
ANAPC11	1.42644	7.1056	0.0056696	0.016685	GBM	0	0	1	1	Not SCN-associated DEG	0	NA
ANG	3.34368	3.06631	3.07949e-08	2.51226e-07	GBM	0	0	1	1	Not SCN-associated DEG	0	NA
ANGPT1	2.0094	4.15521	0.000202741	0.000865078	GBM	0	0	1	1	Not SCN-associated DEG	0	NA
ANGPT2	4.08466	5.91919	9.47455e-11	1.02017e-09	GBM	0	0	1	1	Not SCN-associated DEG	0	NA
ANGPTL1	1.60102	3.19193	0.00228315	0.00752656	GBM	0	0	1	1	Not SCN-associated DEG	0	NA
ANGPTL2	1.90943	6.96003	0.00035953	0.00145562	GBM	0	0	1	1	Not SCN-associated DEG	0	NA
ANK1	-2.25961	2.59996	5.80981e-12	6.94254e-11	GBM	0	0	1	1	Not SCN-associated DEG	0	NA
ANK2	-1.94999	7.92234	8.45525e-09	7.41013e-08	GBM	0	0	1	1	Not SCN-associated DEG	0	NA
ANK3	-3.93585	4.64974	4.03755e-48	2.48747e-46	GBM	0	0	1	1	Not SCN-associated DEG	0	NA
ANKFN1	2.70631	1.61875	3.28191e-06	1.98265e-05	GBM	0	0	1	1	Not SCN-associated DEG	0	NA
ANKH	-1.07753	6.59456	0.00358223	0.0111585	GBM	0	0	1	1	Not SCN-associated DEG	0	NA
ANKHD1-EIF4EBP3	1.95492	4.70173	0.000275669	0.00114703	GBM	0	0	1	1	Not SCN-associated DEG	0	NA
ANKRD11	-1.0057	6.79267	0.00687319	0.0196349	GBM	0	0	1	1	Not SCN-associated DEG	0	NA
ANKRD22	2.79963	3.33825	1.24504e-06	8.09026e-06	GBM	0	0	1	1	Not SCN-associated DEG	0	NA
ANKRD24	-2.77166	2.91334	3.04388e-19	6.16375e-18	GBM	0	0	1	1	Not SCN-associated DEG	0	NA
ANKRD26	-1.39319	2.72786	0.000112245	0.000507979	GBM	0	0	1	1	Not SCN-associated DEG	0	NA
ANKRD29	-1.51126	1.50633	2.412e-05	0.000125012	GBM	0	0	1	1	Not SCN-associated DEG	0	NA
ANKRD34A	-3.20357	2.5949	1.46589e-27	4.58038e-26	GBM	0	0	1	1	Not SCN-associated DEG	0	NA
ANKRD46	-0.900383	5.74679	0.0163781	0.041387	GBM	0	0	1	1	Not SCN-associated DEG	0	NA
ANKRD53	3.2347	1.69442	1.06526e-07	8.14601e-07	GBM	0	0	1	1	Not SCN-associated DEG	0	NA
ANKS1B	-3.20401	4.54331	8.86845e-28	2.79111e-26	GBM	0	0	1	1	Not SCN-associated DEG	0	NA
ANLN	-1.79656	6.04423	1.83595e-07	1.35683e-06	GBM	0	0	1	1	Not SCN-associated DEG	0	NA
ANO3	-4.51849	1.84312	1.23621e-69	1.75501e-67	GBM	0	0	1	1	Not SCN-associated DEG	0	NA
ANO4	-3.16614	2.0634	1.12657e-26	3.40606e-25	GBM	0	0	1	1	Not SCN-associated DEG	0	NA
ANO5	-1.82501	3.21427	1.14573e-07	8.73581e-07	GBM	0	0	1	1	Not SCN-associated DEG	0	NA
ANO6	2.32826	6.91081	2.5495e-05	0.000131513	GBM	0	0	1	1	Not SCN-associated DEG	0	NA
ANPEP	3.33324	4.06168	2.75433e-08	2.25686e-07	GBM	0	0	1	1	Not SCN-associated DEG	0	NA
ANTXR1	2.12367	7.70721	9.50656e-05	0.000437047	GBM	0	0	1	1	Not SCN-associated DEG	0	NA
ANTXR2	2.99289	5.08075	2.84224e-07	2.033e-06	GBM	0	0	1	1	Not SCN-associated DEG	0	NA
ANXA11	-1.26422	5.93498	0.000511993	0.00199914	GBM	0	0	1	1	Not SCN-associated DEG	0	NA
ANXA2	3.74861	8.3492	1.08299e-09	1.04777e-08	GBM	0	0	1	1	Not SCN-associated DEG	0	NA
ANXA2P2	4.25558	7.37483	2.34498e-11	2.67492e-10	GBM	0	0	1	1	Not SCN-associated DEG	0	NA
ANXA3	-2.01015	0.540056	4.072e-09	3.71141e-08	GBM	0	0	1	1	Not SCN-associated DEG	0	NA
ANXA4	1.26805	5.40376	0.0129218	0.0336735	GBM	0	0	1	1	Not SCN-associated DEG	0	NA
ANXA5	3.00724	9.61669	2.43146e-07	1.75455e-06	GBM	0	0	1	1	Not SCN-associated DEG	0	NA
AOAH	1.66114	3.71114	0.00162455	0.00557055	GBM	0	0	1	1	Not SCN-associated DEG	0	NA
AOX1	1.354	2.40476	0.00889013	0.024507	GBM	0	0	1	1	Not SCN-associated DEG	0	NA
AP2A1	-1.2398	7.34631	0.000672848	0.00254948	GBM	0	0	1	1	Not SCN-associated DEG	0	NA
AP2A2	-1.43353	7.08161	6.1689e-05	0.000295569	GBM	0	0	1	1	Not SCN-associated DEG	0	NA
AP3B2	-2.68362	5.09762	6.9383e-18	1.3039e-16	GBM	0	0	1	1	Not SCN-associated DEG	0	NA
AP3M2	-1.36888	5.57839	0.000144914	0.000638568	GBM	0	0	1	1	Not SCN-associated DEG	0	NA
AP4M1	1.35893	5.09181	0.00812971	0.0227127	GBM	0	0	1	1	Not SCN-associated DEG	0	NA
AP4S1	-0.985171	2.81923	0.0084352	0.0234259	GBM	0	0	1	1	Not SCN-associated DEG	0	NA
APBA1	-2.79282	5.16306	1.07051e-19	2.21928e-18	GBM	0	0	1	1	Not SCN-associated DEG	0	NA
APBA2	-1.17354	7.08848	0.00137825	0.00482739	GBM	0	0	1	1	Not SCN-associated DEG	0	NA
APBA3	1.3238	4.38406	0.00979671	0.0266406	GBM	0	0	1	1	Not SCN-associated DEG	0	NA
APBB1	-2.08699	7.21657	3.87908e-10	3.96128e-09	GBM	0	0	1	1	Not SCN-associated DEG	0	NA
APC	-1.01409	7.12117	0.00638312	0.0184651	GBM	0	0	1	1	Not SCN-associated DEG	0	NA
APCDD1L	3.84287	1.88408	1.83676e-09	1.73463e-08	GBM	0	0	1	1	Not SCN-associated DEG	0	NA
APEX2	1.20133	4.74866	0.0180287	0.0448519	GBM	0	0	1	1	Not SCN-associated DEG	0	NA
APH1A	1.64622	8.18567	0.00168749	0.00576518	GBM	0	0	1	1	Not SCN-associated DEG	0	NA
APLF	1.26156	1.4065	0.0151438	0.0386813	GBM	0	0	1	1	Not SCN-associated DEG	0	NA
APLN	1.85998	7.33815	0.000484041	0.00189795	GBM	0	0	1	1	Not SCN-associated DEG	0	NA
APLP1	-2.74319	8.2128	7.00557e-19	1.39269e-17	GBM	0	0	1	1	Not SCN-associated DEG	0	NA
APOBEC3B	5.67973	2.27458	5.83404e-15	8.83973e-14	GBM	0	0	1	1	Not SCN-associated DEG	0	NA
APOBEC3C	3.51887	3.88099	7.62722e-09	6.73557e-08	GBM	0	0	1	1	Not SCN-associated DEG	0	NA
APOBEC3D	2.33238	0.8762	4.47918e-05	0.000219193	GBM	0	0	1	1	Not SCN-associated DEG	0	NA
APOBEC3F	1.91381	2.38962	0.00039488	0.00158206	GBM	0	0	1	1	Not SCN-associated DEG	0	NA
APOBEC3G	2.39504	3.92627	1.75513e-05	9.32999e-05	GBM	0	0	1	1	Not SCN-associated DEG	0	NA
APOC1	3.27617	7.50423	3.53312e-08	2.86978e-07	GBM	0	0	1	1	Not SCN-associated DEG	0	NA
APOC2	2.6643	6.64133	2.68066e-06	1.64996e-05	GBM	0	0	1	1	Not SCN-associated DEG	0	NA
APOE	1.20033	10.8369	0.0179824	0.0447592	GBM	0	0	1	1	Not SCN-associated DEG	0	NA
APOL1	2.0485	5.28228	0.000153897	0.000674512	GBM	0	0	1	1	Not SCN-associated DEG	0	NA
APOL4	4.71716	5.91747	7.82984e-13	1.00359e-11	GBM	0	0	1	1	Not SCN-associated DEG	0	NA
APOL6	1.676	5.76705	0.00143106	0.00499094	GBM	0	0	1	1	Not SCN-associated DEG	0	NA
APOM	1.81411	2.23566	0.000724334	0.00271776	GBM	0	0	1	1	Not SCN-associated DEG	0	NA
APRT	1.38515	5.76331	0.00707201	0.0201149	GBM	0	0	1	1	Not SCN-associated DEG	0	NA
AQP1	3.1413	10.6365	9.32799e-08	7.20478e-07	GBM	0	0	1	1	Not SCN-associated DEG	0	NA
AQP3	-2.70635	1.67213	5.40711e-18	1.025e-16	GBM	0	0	1	1	Not SCN-associated DEG	0	NA
AQP5	2.19805	2.69054	6.96246e-05	0.0003296	GBM	0	0	1	1	Not SCN-associated DEG	0	NA
AQP9	1.3158	3.27784	0.0104736	0.0281299	GBM	0	0	1	1	Not SCN-associated DEG	0	NA
AR	3.20404	2.08505	1.05119e-07	8.04311e-07	GBM	0	0	1	1	Not SCN-associated DEG	0	NA
ARAF	1.32598	5.94417	0.00961104	0.0261793	GBM	0	0	1	1	Not SCN-associated DEG	0	NA
ARAP2	-0.874288	5.74498	0.019956	0.0489067	GBM	0	0	1	1	Not SCN-associated DEG	0	NA
ARAP3	2.3173	5.87762	2.75003e-05	0.000140966	GBM	0	0	1	1	Not SCN-associated DEG	0	NA
ARC	1.47206	6.86334	0.00444239	0.0134747	GBM	0	0	1	1	Not SCN-associated DEG	0	NA
AREG	3.77687	1.30244	3.71584e-09	3.39864e-08	GBM	0	0	1	1	Not SCN-associated DEG	0	NA
ARF3	-1.10892	8.62055	0.00264445	0.00855994	GBM	0	0	1	1	Not SCN-associated DEG	0	NA
ARF4	1.5607	8.21446	0.00272877	0.00879362	GBM	0	0	1	1	Not SCN-associated DEG	0	NA
ARFGEF2	-1.21114	5.43807	0.000927911	0.00340721	GBM	0	0	1	1	Not SCN-associated DEG	0	NA
ARFIP1	1.17881	5.55727	0.0200548	0.0490883	GBM	0	0	1	1	Not SCN-associated DEG	0	NA
ARHGAP11A	3.62105	4.51895	3.27654e-09	3.01372e-08	GBM	0	0	1	1	Not SCN-associated DEG	0	NA
ARHGAP15	2.84147	2.83027	1.03959e-06	6.85067e-06	GBM	0	0	1	1	Not SCN-associated DEG	0	NA
ARHGAP18	2.2123	5.05498	5.46357e-05	0.00026332	GBM	0	0	1	1	Not SCN-associated DEG	0	NA
ARHGAP20	-1.27939	3.62648	0.000438162	0.00173735	GBM	0	0	1	1	Not SCN-associated DEG	0	NA
ARHGAP21	-1.09279	7.56231	0.00309349	0.00981395	GBM	0	0	1	1	Not SCN-associated DEG	0	NA
ARHGAP22	-1.05345	3.63442	0.00455977	0.0137636	GBM	0	0	1	1	Not SCN-associated DEG	0	NA
ARHGAP23	-1.78833	6.51119	2.13284e-07	1.55452e-06	GBM	0	0	1	1	Not SCN-associated DEG	0	NA
ARHGAP25	1.30138	4.32042	0.010984	0.0292719	GBM	0	0	1	1	Not SCN-associated DEG	0	NA
ARHGAP26	-1.58691	5.44053	6.67995e-06	3.81991e-05	GBM	0	0	1	1	Not SCN-associated DEG	0	NA
ARHGAP30	1.36788	4.70075	0.00778395	0.0218637	GBM	0	0	1	1	Not SCN-associated DEG	0	NA
ARHGAP31	1.29707	6.36914	0.0111251	0.0295817	GBM	0	0	1	1	Not SCN-associated DEG	0	NA
ARHGAP32	-2.0186	5.85317	1.90666e-09	1.79675e-08	GBM	0	0	1	1	Not SCN-associated DEG	0	NA
ARHGAP42	2.0676	3.79039	0.000144157	0.000635878	GBM	0	0	1	1	Not SCN-associated DEG	0	NA
ARHGAP9	1.42076	3.70051	0.0060326	0.0175835	GBM	0	0	1	1	Not SCN-associated DEG	0	NA
ARHGDIB	2.40908	7.44254	1.4946e-05	8.05322e-05	GBM	0	0	1	1	Not SCN-associated DEG	0	NA
ARHGDIG	-3.91908	3.69534	1.84061e-47	1.07804e-45	GBM	0	0	1	1	Not SCN-associated DEG	0	NA
ARHGEF17	-1.18732	6.48187	0.00119365	0.00425614	GBM	0	0	1	1	Not SCN-associated DEG	0	NA
ARHGEF19	2.59285	2.04296	6.3373e-06	3.63671e-05	GBM	0	0	1	1	Not SCN-associated DEG	0	NA
ARHGEF37	-1.60514	4.38841	5.07753e-06	2.96723e-05	GBM	0	0	1	1	Not SCN-associated DEG	0	NA
ARHGEF4	-1.5305	6.65019	1.56454e-05	8.38855e-05	GBM	0	0	1	1	Not SCN-associated DEG	0	NA
ARHGEF6	1.92137	7.53213	0.000333912	0.00136161	GBM	0	0	1	1	Not SCN-associated DEG	0	NA
ARHGEF9	-2.02493	6.32708	1.64644e-09	1.56281e-08	GBM	0	0	1	1	Not SCN-associated DEG	0	NA
ARL11	2.70939	2.27753	2.76182e-06	1.69457e-05	GBM	0	0	1	1	Not SCN-associated DEG	0	NA
ARL13B	1.30049	4.22371	0.0110451	0.0294109	GBM	0	0	1	1	Not SCN-associated DEG	0	NA
ARL2BP	1.28449	7.3382	0.0118437	0.0312507	GBM	0	0	1	1	Not SCN-associated DEG	0	NA
ARL4A	1.2677	6.1049	0.0129128	0.0336567	GBM	0	0	1	1	Not SCN-associated DEG	0	NA
ARL6IP6	1.76885	5.15235	0.000837831	0.00310173	GBM	0	0	1	1	Not SCN-associated DEG	0	NA
ARMC3	1.33723	1.33539	0.0104013	0.0279816	GBM	0	0	1	1	Not SCN-associated DEG	0	NA
ARNT2	-1.61475	8.12514	4.25877e-06	2.51805e-05	GBM	0	0	1	1	Not SCN-associated DEG	0	NA
ARPC1B	2.00629	6.89065	0.000198565	0.000849478	GBM	0	0	1	1	Not SCN-associated DEG	0	NA
ARPP19	-0.967784	8.25198	0.00949064	0.0259	GBM	0	0	1	1	Not SCN-associated DEG	0	NA
ARPP21	-3.59956	3.93209	1.0821e-37	4.7587e-36	GBM	0	0	1	1	Not SCN-associated DEG	0	NA
ARRB1	-2.38448	3.95674	1.50687e-13	2.03739e-12	GBM	0	0	1	1	Not SCN-associated DEG	0	NA
ARRDC3	1.29821	6.91073	0.011053	0.0294258	GBM	0	0	1	1	Not SCN-associated DEG	0	NA
ARRDC4	1.18603	6.33528	0.0193308	0.0475557	GBM	0	0	1	1	Not SCN-associated DEG	0	NA
ARSD	1.92353	5.66637	0.000331382	0.00135213	GBM	0	0	1	1	Not SCN-associated DEG	0	NA
ARSF	1.30482	2.76979	0.0111451	0.0296226	GBM	0	0	1	1	Not SCN-associated DEG	0	NA
ARSI	1.81297	3.47718	0.000679291	0.00256868	GBM	0	0	1	1	Not SCN-associated DEG	0	NA
ARSJ	2.85137	4.19955	8.00682e-07	5.36843e-06	GBM	0	0	1	1	Not SCN-associated DEG	0	NA
ARX	-1.69082	3.0903	1.28561e-06	8.31258e-06	GBM	0	0	1	1	Not SCN-associated DEG	0	NA
ASAP3	1.27132	6.21502	0.0126782	0.0331314	GBM	0	0	1	1	Not SCN-associated DEG	0	NA
ASB2	-2.53866	0.484842	3.70572e-15	5.72786e-14	GBM	0	0	1	1	Not SCN-associated DEG	0	NA
ASB5	1.47703	1.32643	0.0050172	0.0149338	GBM	0	0	1	1	Not SCN-associated DEG	0	NA
ASB9	2.89016	0.749868	1.58487e-06	1.01222e-05	GBM	0	0	1	1	Not SCN-associated DEG	0	NA
ASCL1	2.66519	5.89953	2.67147e-06	1.64507e-05	GBM	0	0	1	1	Not SCN-associated DEG	0	NA
ASF1B	6.30038	4.82837	7.14901e-18	1.3339e-16	GBM	0	0	1	1	Not SCN-associated DEG	0	NA
ASH1L	-1.046	6.39025	0.00480152	0.0143836	GBM	0	0	1	1	Not SCN-associated DEG	0	NA
ASPA	-2.48383	2.30126	9.04277e-15	1.34826e-13	GBM	0	0	1	1	Not SCN-associated DEG	0	NA
ASPDH	-3.46598	1.06295	2.53581e-33	9.32965e-32	GBM	0	0	1	1	Not SCN-associated DEG	0	NA
ASPHD1	-2.78837	4.06175	1.37936e-19	2.84162e-18	GBM	0	0	1	1	Not SCN-associated DEG	0	NA
ASPHD2	-1.4073	3.99194	8.95825e-05	0.000413441	GBM	0	0	1	1	Not SCN-associated DEG	0	NA
ASPM	5.35187	4.27193	9.12141e-15	1.35718e-13	GBM	0	0	1	1	Not SCN-associated DEG	0	NA
ASPN	3.87259	2.99648	7.40046e-10	7.2839e-09	GBM	0	0	1	1	Not SCN-associated DEG	0	NA
ASS1	-0.983578	5.17035	0.00834005	0.0232061	GBM	0	0	1	1	Not SCN-associated DEG	0	NA
ASXL3	-1.6423	1.70872	3.40685e-06	2.04866e-05	GBM	0	0	1	1	Not SCN-associated DEG	0	NA
ATAD2	2.27372	5.40327	3.6603e-05	0.000182261	GBM	0	0	1	1	Not SCN-associated DEG	0	NA
ATAD5	1.61947	2.32312	0.00218163	0.00723204	GBM	0	0	1	1	Not SCN-associated DEG	0	NA
ATCAY	-2.07582	6.80009	5.06976e-10	5.10533e-09	GBM	0	0	1	1	Not SCN-associated DEG	0	NA
ATE1	-1.18094	2.89576	0.00132483	0.0046628	GBM	0	0	1	1	Not SCN-associated DEG	0	NA
ATF3	1.30176	5.89668	0.0108851	0.0290382	GBM	0	0	1	1	Not SCN-associated DEG	0	NA
ATF5	1.45486	5.85205	0.00488366	0.0145795	GBM	0	0	1	1	Not SCN-associated DEG	0	NA
ATF7IP2	-1.53819	1.12097	1.78406e-05	9.46449e-05	GBM	0	0	1	1	Not SCN-associated DEG	0	NA
ATG2B	-1.31425	5.07227	0.000285908	0.00118397	GBM	0	0	1	1	Not SCN-associated DEG	0	NA
ATG4A	1.48022	4.02891	0.00431077	0.0131212	GBM	0	0	1	1	Not SCN-associated DEG	0	NA
ATL1	-2.6861	5.00339	6.37447e-18	1.20314e-16	GBM	0	0	1	1	Not SCN-associated DEG	0	NA
ATL3	1.53287	4.02974	0.00326642	0.0102901	GBM	0	0	1	1	Not SCN-associated DEG	0	NA
ATP10B	-1.20723	3.69935	0.000983234	0.00359318	GBM	0	0	1	1	Not SCN-associated DEG	0	NA
ATP10D	1.7836	4.99004	0.000768914	0.00286855	GBM	0	0	1	1	Not SCN-associated DEG	0	NA
ATP11C	1.3186	3.96182	0.0100994	0.0273272	GBM	0	0	1	1	Not SCN-associated DEG	0	NA
ATP13A2	-1.48235	6.6829	3.14177e-05	0.000158852	GBM	0	0	1	1	Not SCN-associated DEG	0	NA
ATP13A5	2.23156	1.37817	7.29523e-05	0.000344355	GBM	0	0	1	1	Not SCN-associated DEG	0	NA
ATP1A2	-1.30324	9.44491	0.000322659	0.00131984	GBM	0	0	1	1	Not SCN-associated DEG	0	NA
ATP1A3	-3.79571	7.47459	1.17571e-43	6.21701e-42	GBM	0	0	1	1	Not SCN-associated DEG	0	NA
ATP1B1	-2.75761	7.47196	4.04025e-19	8.13092e-18	GBM	0	0	1	1	Not SCN-associated DEG	0	NA
ATP2B1	-1.97339	6.70578	5.14208e-09	4.63178e-08	GBM	0	0	1	1	Not SCN-associated DEG	0	NA
ATP2B2	-3.29686	5.86585	5.85803e-30	1.98732e-28	GBM	0	0	1	1	Not SCN-associated DEG	0	NA
ATP2B3	-5.35233	2.81899	1.32507e-113	1.08167e-110	GBM	0	0	1	1	Not SCN-associated DEG	0	NA
ATP2C2	-2.36614	0.41727	4.92055e-13	6.40113e-12	GBM	0	0	1	1	Not SCN-associated DEG	0	NA
ATP6V0A1	-2.04526	7.36743	1.02818e-09	9.99931e-09	GBM	0	0	1	1	Not SCN-associated DEG	0	NA
ATP6V0C	-0.882562	8.13265	0.0187135	0.0462647	GBM	0	0	1	1	Not SCN-associated DEG	0	NA
ATP6V0D1	-1.0066	7.24405	0.00681547	0.0194871	GBM	0	0	1	1	Not SCN-associated DEG	0	NA
ATP6V0E1	2.2797	7.78724	3.49339e-05	0.000174683	GBM	0	0	1	1	Not SCN-associated DEG	0	NA
ATP6V1A	-1.92617	6.98768	1.40245e-08	1.19254e-07	GBM	0	0	1	1	Not SCN-associated DEG	0	NA
ATP6V1B1	4.46516	2.00794	2.34804e-11	2.67607e-10	GBM	0	0	1	1	Not SCN-associated DEG	0	NA
ATP6V1B2	-1.66632	7.93546	1.83193e-06	1.1615e-05	GBM	0	0	1	1	Not SCN-associated DEG	0	NA
ATP6V1C1	-1.85689	6.5019	5.73608e-08	4.52956e-07	GBM	0	0	1	1	Not SCN-associated DEG	0	NA
ATP6V1C2	1.87701	2.48973	0.000492057	0.00192706	GBM	0	0	1	1	Not SCN-associated DEG	0	NA
ATP6V1D	-0.916306	6.45267	0.0144365	0.0370953	GBM	0	0	1	1	Not SCN-associated DEG	0	NA
ATP6V1E1	-1.32473	7.26324	0.000249497	0.00104579	GBM	0	0	1	1	Not SCN-associated DEG	0	NA
ATP6V1G2	-2.90711	5.73454	9.47028e-22	2.19701e-20	GBM	0	0	1	1	Not SCN-associated DEG	0	NA
ATP6V1H	-1.74465	6.21199	4.74596e-07	3.29193e-06	GBM	0	0	1	1	Not SCN-associated DEG	0	NA
ATP7B	-1.336	2.51888	0.000232768	0.000982924	GBM	0	0	1	1	Not SCN-associated DEG	0	NA
ATP8A1	-3.50868	5.43628	2.76108e-35	1.0928e-33	GBM	0	0	1	1	Not SCN-associated DEG	0	NA
ATP8A2	-5.74683	1.508	6.0511e-137	1.97583e-133	GBM	0	0	1	1	Not SCN-associated DEG	0	NA
ATP8B3	1.77858	1.12043	0.00100632	0.00366015	GBM	0	0	1	1	Not SCN-associated DEG	0	NA
ATP8B4	1.22899	3.04962	0.0161359	0.0408274	GBM	0	0	1	1	Not SCN-associated DEG	0	NA
ATP9A	-2.19689	7.52214	2.53287e-11	2.87668e-10	GBM	0	0	1	1	Not SCN-associated DEG	0	NA
ATRNL1	-3.25369	4.43863	6.69083e-29	2.1957e-27	GBM	0	0	1	1	Not SCN-associated DEG	0	NA
ATXN7L3	-1.7158	6.19783	7.91273e-07	5.3108e-06	GBM	0	0	1	1	Not SCN-associated DEG	0	NA
AUH	-0.941175	3.49836	0.0120183	0.0316474	GBM	0	0	1	1	Not SCN-associated DEG	0	NA
AUP1	1.19269	7.43217	0.0186857	0.0462136	GBM	0	0	1	1	Not SCN-associated DEG	0	NA
AURKA	3.57285	4.2626	4.70943e-09	4.25968e-08	GBM	0	0	1	1	Not SCN-associated DEG	0	NA
AURKB	7.81484	4.07481	4.64312e-22	1.10462e-20	GBM	0	0	1	1	Not SCN-associated DEG	0	NA
AVPI1	-1.47277	2.75396	3.83957e-05	0.000190173	GBM	0	0	1	1	Not SCN-associated DEG	0	NA
AZGP1	1.36672	5.24275	0.00781955	0.0219542	GBM	0	0	1	1	Not SCN-associated DEG	0	NA
B2M	2.85193	11.5602	7.26283e-07	4.89725e-06	GBM	0	0	1	1	Not SCN-associated DEG	0	NA
B3GALT2	-2.20028	3.50227	2.58995e-11	2.93895e-10	GBM	0	0	1	1	Not SCN-associated DEG	0	NA
B3GAT1	-1.64205	7.20275	2.7433e-06	1.68534e-05	GBM	0	0	1	1	Not SCN-associated DEG	0	NA
B3GNT5	2.06972	5.15827	0.000134918	0.000600069	GBM	0	0	1	1	Not SCN-associated DEG	0	NA
B4GALNT3	-2.05841	1.26926	1.15583e-09	1.1133e-08	GBM	0	0	1	1	Not SCN-associated DEG	0	NA
B4GALT1	1.78848	5.51354	0.000744912	0.00278936	GBM	0	0	1	1	Not SCN-associated DEG	0	NA
B4GALT4	1.47069	5.10584	0.00449787	0.0136019	GBM	0	0	1	1	Not SCN-associated DEG	0	NA
B4GALT6	-2.29042	3.672	2.30817e-12	2.86569e-11	GBM	0	0	1	1	Not SCN-associated DEG	0	NA
BACE2	2.49934	4.89442	8.57292e-06	4.8201e-05	GBM	0	0	1	1	Not SCN-associated DEG	0	NA
BAG4	-1.01781	3.3671	0.00631741	0.0182872	GBM	0	0	1	1	Not SCN-associated DEG	0	NA
BAIAP2	-1.89746	6.18118	2.54743e-08	2.09654e-07	GBM	0	0	1	1	Not SCN-associated DEG	0	NA
BAIAP2L1	-1.11135	0.299458	0.00313873	0.00993095	GBM	0	0	1	1	Not SCN-associated DEG	0	NA
BAIAP2L2	-1.92719	0.488744	2.1933e-08	1.82346e-07	GBM	0	0	1	1	Not SCN-associated DEG	0	NA
BAIAP3	-2.10615	5.99251	2.4732e-10	2.5576e-09	GBM	0	0	1	1	Not SCN-associated DEG	0	NA
BAK1	1.17655	4.37936	0.0203799	0.0497909	GBM	0	0	1	1	Not SCN-associated DEG	0	NA
BANF1	1.38475	7.42512	0.00706398	0.0201008	GBM	0	0	1	1	Not SCN-associated DEG	0	NA
BARD1	2.7577	3.15138	1.68813e-06	1.07345e-05	GBM	0	0	1	1	Not SCN-associated DEG	0	NA
BARX1	5.47237	1.10226	2.48901e-13	3.31387e-12	GBM	0	0	1	1	Not SCN-associated DEG	0	NA
BASP1	-2.70766	6.30894	2.76017e-18	5.29957e-17	GBM	0	0	1	1	Not SCN-associated DEG	0	NA
BATF	2.62984	0.895466	8.25017e-06	4.65466e-05	GBM	0	0	1	1	Not SCN-associated DEG	0	NA
BATF2	2.33404	3.6506	2.65221e-05	0.000136112	GBM	0	0	1	1	Not SCN-associated DEG	0	NA
BATF3	1.91582	3.36352	0.00036875	0.00148833	GBM	0	0	1	1	Not SCN-associated DEG	0	NA
BAX	1.4854	5.79844	0.00414312	0.0127086	GBM	0	0	1	1	Not SCN-associated DEG	0	NA
BAZ1A	2.14157	4.9756	8.60099e-05	0.000398542	GBM	0	0	1	1	Not SCN-associated DEG	0	NA
BBOX1	1.95011	6.03283	0.00028134	0.00116709	GBM	0	0	1	1	Not SCN-associated DEG	0	NA
BBS7	-1.11801	4.19216	0.0024552	0.00803089	GBM	0	0	1	1	Not SCN-associated DEG	0	NA
BCAS1	-1.74636	6.64886	4.59642e-07	3.19839e-06	GBM	0	0	1	1	Not SCN-associated DEG	0	NA
BCDIN3D	1.30602	3.79159	0.0108528	0.0289757	GBM	0	0	1	1	Not SCN-associated DEG	0	NA
BCHE	2.51997	6.40465	7.15102e-06	4.07147e-05	GBM	0	0	1	1	Not SCN-associated DEG	0	NA
BCL11A	-2.94761	3.13022	2.23348e-22	5.39214e-21	GBM	0	0	1	1	Not SCN-associated DEG	0	NA
BCL11B	-2.41093	1.77832	9.73939e-14	1.33901e-12	GBM	0	0	1	1	Not SCN-associated DEG	0	NA
BCL2A1	2.62151	3.13655	4.22941e-06	2.50296e-05	GBM	0	0	1	1	Not SCN-associated DEG	0	NA
BCL2L11	1.42878	4.62685	0.00564564	0.0166226	GBM	0	0	1	1	Not SCN-associated DEG	0	NA
BCL2L12	3.28309	3.32565	4.35561e-08	3.49654e-07	GBM	0	0	1	1	Not SCN-associated DEG	0	NA
BCL2L2	-2.46596	5.74601	1.15009e-14	1.7031e-13	GBM	0	0	1	1	Not SCN-associated DEG	0	NA
BCL3	2.12622	4.60171	9.67219e-05	0.000443569	GBM	0	0	1	1	Not SCN-associated DEG	0	NA
BCL6B	1.20965	3.69408	0.0176456	0.0440498	GBM	0	0	1	1	Not SCN-associated DEG	0	NA
BCL7C	1.60557	5.53257	0.00213589	0.00710024	GBM	0	0	1	1	Not SCN-associated DEG	0	NA
BCR	-0.877676	6.77727	0.0194332	0.0477818	GBM	0	0	1	1	Not SCN-associated DEG	0	NA
BDH1	-1.18137	4.51588	0.00128342	0.00454151	GBM	0	0	1	1	Not SCN-associated DEG	0	NA
BDNF	-2.84709	2.28757	1.83597e-20	3.98333e-19	GBM	0	0	1	1	Not SCN-associated DEG	0	NA
BDP1	-0.918698	4.77316	0.0142377	0.0366638	GBM	0	0	1	1	Not SCN-associated DEG	0	NA
BEGAIN	-2.7014	3.40937	4.14242e-18	7.87543e-17	GBM	0	0	1	1	Not SCN-associated DEG	0	NA
BEND4	-3.03617	0.199101	5.62067e-23	1.39301e-21	GBM	0	0	1	1	Not SCN-associated DEG	0	NA
BEST1	-1.23846	4.07294	0.000695461	0.00262072	GBM	0	0	1	1	Not SCN-associated DEG	0	NA
BEX1	-1.70512	6.93328	9.48836e-07	6.30674e-06	GBM	0	0	1	1	Not SCN-associated DEG	0	NA
BEX2	-1.974	5.48495	5.14847e-09	4.63433e-08	GBM	0	0	1	1	Not SCN-associated DEG	0	NA
BEX4	-1.52242	6.57449	1.76348e-05	9.37055e-05	GBM	0	0	1	1	Not SCN-associated DEG	0	NA
BEX5	-3.12281	3.29045	6.36063e-26	1.86688e-24	GBM	0	0	1	1	Not SCN-associated DEG	0	NA
BFSP1	-2.20294	0.529659	3.63307e-11	4.0696e-10	GBM	0	0	1	1	Not SCN-associated DEG	0	NA
BGN	2.1827	8.50754	6.5249e-05	0.000310801	GBM	0	0	1	1	Not SCN-associated DEG	0	NA
BHLHB9	-1.22469	4.29896	0.000809068	0.0030012	GBM	0	0	1	1	Not SCN-associated DEG	0	NA
BHLHE22	-3.5197	1.23523	6.65052e-35	2.60067e-33	GBM	0	0	1	1	Not SCN-associated DEG	0	NA
BIN1	-2.14156	7.08732	1.0325e-10	1.10537e-09	GBM	0	0	1	1	Not SCN-associated DEG	0	NA
BIRC5	6.45071	5.20035	1.75117e-18	3.39852e-17	GBM	0	0	1	1	Not SCN-associated DEG	0	NA
BLCAP	-1.03769	6.98034	0.00517326	0.0153703	GBM	0	0	1	1	Not SCN-associated DEG	0	NA
BLM	2.42503	4.83814	1.40394e-05	7.60552e-05	GBM	0	0	1	1	Not SCN-associated DEG	0	NA
BMF	2.76504	4.1551	1.4618e-06	9.37012e-06	GBM	0	0	1	1	Not SCN-associated DEG	0	NA
BMP1	2.56245	6.08007	5.37539e-06	3.1273e-05	GBM	0	0	1	1	Not SCN-associated DEG	0	NA
BMP2	1.52246	4.1076	0.00342451	0.010726	GBM	0	0	1	1	Not SCN-associated DEG	0	NA
BMP4	1.41471	2.42376	0.00638613	0.0184697	GBM	0	0	1	1	Not SCN-associated DEG	0	NA
BMP5	2.21038	0.864287	8.22976e-05	0.000382523	GBM	0	0	1	1	Not SCN-associated DEG	0	NA
BMPR2	-1.09379	6.72106	0.00306808	0.0097428	GBM	0	0	1	1	Not SCN-associated DEG	0	NA
BNC2	2.1383	2.91889	9.5961e-05	0.000440389	GBM	0	0	1	1	Not SCN-associated DEG	0	NA
BOC	1.82533	5.76582	0.000597957	0.00230449	GBM	0	0	1	1	Not SCN-associated DEG	0	NA
BOD1	1.22868	6.30839	0.0156777	0.0398522	GBM	0	0	1	1	Not SCN-associated DEG	0	NA
BOK	-2.59389	4.74138	1.7542e-16	2.98329e-15	GBM	0	0	1	1	Not SCN-associated DEG	0	NA
BRCA1	1.83193	4.42066	0.00058181	0.00224774	GBM	0	0	1	1	Not SCN-associated DEG	0	NA
BRCA2	3.29873	2.32896	4.99495e-08	3.98042e-07	GBM	0	0	1	1	Not SCN-associated DEG	0	NA
BRI3	1.83621	6.727	0.000558579	0.0021668	GBM	0	0	1	1	Not SCN-associated DEG	0	NA
BRIP1	3.87	2.36781	1.04978e-09	1.01898e-08	GBM	0	0	1	1	Not SCN-associated DEG	0	NA
BRSK1	-2.41616	5.87102	5.39037e-14	7.60298e-13	GBM	0	0	1	1	Not SCN-associated DEG	0	NA
BRSK2	-2.42623	4.76503	4.08797e-14	5.81622e-13	GBM	0	0	1	1	Not SCN-associated DEG	0	NA
BRWD1	-1.3648	6.06487	0.000152287	0.000668352	GBM	0	0	1	1	Not SCN-associated DEG	0	NA
BSCL2	-1.95992	7.06745	6.86222e-09	6.0971e-08	GBM	0	0	1	1	Not SCN-associated DEG	0	NA
BSN	-4.37015	5.49035	1.82683e-64	2.093e-62	GBM	0	0	1	1	Not SCN-associated DEG	0	NA
BST1	3.01362	2.51601	3.35647e-07	2.38255e-06	GBM	0	0	1	1	Not SCN-associated DEG	0	NA
BST2	2.16639	6.95455	7.26027e-05	0.000343077	GBM	0	0	1	1	Not SCN-associated DEG	0	NA
BTBD17	2.19351	4.10386	6.4078e-05	0.000305781	GBM	0	0	1	1	Not SCN-associated DEG	0	NA
BTBD3	-0.997632	6.59667	0.0073738	0.0208868	GBM	0	0	1	1	Not SCN-associated DEG	0	NA
BTBD9	-2.14361	4.85926	1.0135e-10	1.08591e-09	GBM	0	0	1	1	Not SCN-associated DEG	0	NA
BTG1	2.1224	7.34731	9.58954e-05	0.000440389	GBM	0	0	1	1	Not SCN-associated DEG	0	NA
BTG3	2.01106	5.98558	0.000193372	0.000830528	GBM	0	0	1	1	Not SCN-associated DEG	0	NA
BTK	2.07838	3.9127	0.000134936	0.000600069	GBM	0	0	1	1	Not SCN-associated DEG	0	NA
BTN2A2	2.32347	4.30925	2.78927e-05	0.000142419	GBM	0	0	1	1	Not SCN-associated DEG	0	NA
BTN3A1	1.93593	5.46846	0.000307554	0.00126527	GBM	0	0	1	1	Not SCN-associated DEG	0	NA
BTN3A2	2.77292	6.14868	1.26945e-06	8.22436e-06	GBM	0	0	1	1	Not SCN-associated DEG	0	NA
BTN3A3	2.01248	5.12171	0.000192519	0.000827135	GBM	0	0	1	1	Not SCN-associated DEG	0	NA
BTNL9	-1.15276	2.42957	0.00179642	0.00608954	GBM	0	0	1	1	Not SCN-associated DEG	0	NA
BTRC	-2.02589	5.22915	1.6363e-09	1.55431e-08	GBM	0	0	1	1	Not SCN-associated DEG	0	NA
BUB1	6.49388	4.7465	1.83058e-18	3.5421e-17	GBM	0	0	1	1	Not SCN-associated DEG	0	NA
BUB1B	5.57426	4.26228	1.80414e-15	2.85623e-14	GBM	0	0	1	1	Not SCN-associated DEG	0	NA
BUD31	1.39693	6.92648	0.00663003	0.0190821	GBM	0	0	1	1	Not SCN-associated DEG	0	NA
BZW1	1.3948	8.16745	0.00669678	0.019236	GBM	0	0	1	1	Not SCN-associated DEG	0	NA
BZW2	1.22482	6.32556	0.0159792	0.040519	GBM	0	0	1	1	Not SCN-associated DEG	0	NA
C10orf88	-1.0552	3.14041	0.00453418	0.013699	GBM	0	0	1	1	Not SCN-associated DEG	0	NA
C10orf90	-2.2419	2.526	9.55446e-12	1.12121e-10	GBM	0	0	1	1	Not SCN-associated DEG	0	NA
C11orf87	-4.2848	3.16125	1.12343e-60	1.0869e-58	GBM	0	0	1	1	Not SCN-associated DEG	0	NA
C12orf57	1.23581	7.08338	0.0151179	0.0386334	GBM	0	0	1	1	Not SCN-associated DEG	0	NA
C12orf60	1.76337	1.12186	0.001179	0.00421194	GBM	0	0	1	1	Not SCN-associated DEG	0	NA
C12orf76	-1.27655	5.39459	0.000445446	0.00176356	GBM	0	0	1	1	Not SCN-associated DEG	0	NA
C14orf119	1.43693	5.87635	0.00537503	0.0159119	GBM	0	0	1	1	Not SCN-associated DEG	0	NA
C14orf132	-1.64029	6.97041	2.82509e-06	1.72908e-05	GBM	0	0	1	1	Not SCN-associated DEG	0	NA
C14orf93	1.2238	3.51223	0.016494	0.0416528	GBM	0	0	1	1	Not SCN-associated DEG	0	NA
C15orf39	1.55644	4.85683	0.00281883	0.0090637	GBM	0	0	1	1	Not SCN-associated DEG	0	NA
C15orf48	4.22769	1.57971	1.53869e-10	1.6181e-09	GBM	0	0	1	1	Not SCN-associated DEG	0	NA
C16orf46	-0.91326	2.06121	0.015399	0.0392671	GBM	0	0	1	1	Not SCN-associated DEG	0	NA
C16orf54	1.48295	0.968474	0.00521135	0.0154765	GBM	0	0	1	1	Not SCN-associated DEG	0	NA
C16orf70	-1.12834	4.71747	0.00220563	0.0073042	GBM	0	0	1	1	Not SCN-associated DEG	0	NA
C16orf71	1.89207	1.3939	0.000512949	0.00200228	GBM	0	0	1	1	Not SCN-associated DEG	0	NA
C17orf107	-3.15872	0.348133	9.70055e-26	2.8218e-24	GBM	0	0	1	1	Not SCN-associated DEG	0	NA
C18orf54	1.51835	3.50738	0.00357809	0.0111509	GBM	0	0	1	1	Not SCN-associated DEG	0	NA
C19orf18	1.67117	0.246847	0.00224327	0.00741005	GBM	0	0	1	1	Not SCN-associated DEG	0	NA
C19orf38	1.24857	1.97194	0.0154536	0.0393988	GBM	0	0	1	1	Not SCN-associated DEG	0	NA
C19orf48	2.09885	5.83264	0.000111851	0.000506371	GBM	0	0	1	1	Not SCN-associated DEG	0	NA
C19orf57	1.23092	3.33955	0.0158793	0.040303	GBM	0	0	1	1	Not SCN-associated DEG	0	NA
C1orf112	2.31537	3.49469	3.05702e-05	0.000155059	GBM	0	0	1	1	Not SCN-associated DEG	0	NA
C1orf115	-4.05555	4.39809	3.00723e-52	2.1581e-50	GBM	0	0	1	1	Not SCN-associated DEG	0	NA
C1orf131	1.29065	4.14269	0.0116126	0.0307403	GBM	0	0	1	1	Not SCN-associated DEG	0	NA
C1orf158	7.00582	1.55812	4.61013e-17	8.14789e-16	GBM	0	0	1	1	Not SCN-associated DEG	0	NA
C1orf162	2.78801	4.3518	1.23839e-06	8.05507e-06	GBM	0	0	1	1	Not SCN-associated DEG	0	NA
C1orf194	2.31501	2.61125	3.35845e-05	0.000168581	GBM	0	0	1	1	Not SCN-associated DEG	0	NA
C1orf216	-1.75364	6.03059	4.04295e-07	2.8451e-06	GBM	0	0	1	1	Not SCN-associated DEG	0	NA
C1orf226	3.26505	5.48561	4.06501e-08	3.27533e-07	GBM	0	0	1	1	Not SCN-associated DEG	0	NA
C1orf53	1.89654	2.13285	0.000453655	0.00179225	GBM	0	0	1	1	Not SCN-associated DEG	0	NA
C1orf54	2.41938	4.58142	1.46656e-05	7.91844e-05	GBM	0	0	1	1	Not SCN-associated DEG	0	NA
C1orf61	1.78646	9.87177	0.000748103	0.00279971	GBM	0	0	1	1	Not SCN-associated DEG	0	NA
C1orf94	2.95192	2.25512	5.72886e-07	3.93193e-06	GBM	0	0	1	1	Not SCN-associated DEG	0	NA
C1QA	2.70854	8.3667	1.96904e-06	1.243e-05	GBM	0	0	1	1	Not SCN-associated DEG	0	NA
C1QB	2.71112	9.00791	1.93314e-06	1.22211e-05	GBM	0	0	1	1	Not SCN-associated DEG	0	NA
C1QC	2.59374	8.72794	4.31808e-06	2.54851e-05	GBM	0	0	1	1	Not SCN-associated DEG	0	NA
C1QL1	2.804	7.30734	1.0184e-06	6.72462e-06	GBM	0	0	1	1	Not SCN-associated DEG	0	NA
C1QL2	-3.16434	1.29307	2.69563e-26	8.05667e-25	GBM	0	0	1	1	Not SCN-associated DEG	0	NA
C1QL3	-5.66655	1.98872	1.51207e-132	3.29152e-129	GBM	0	0	1	1	Not SCN-associated DEG	0	NA
C1QL4	2.33981	2.93776	2.75147e-05	0.000140984	GBM	0	0	1	1	Not SCN-associated DEG	0	NA
C1QTNF1	3.3334	6.65694	2.33684e-08	1.93418e-07	GBM	0	0	1	1	Not SCN-associated DEG	0	NA
C1QTNF4	-3.59461	2.12644	3.80824e-37	1.64156e-35	GBM	0	0	1	1	Not SCN-associated DEG	0	NA
C1QTNF6	2.71471	4.84867	2.0119e-06	1.26821e-05	GBM	0	0	1	1	Not SCN-associated DEG	0	NA
C1R	3.18814	8.33305	6.66809e-08	5.22134e-07	GBM	0	0	1	1	Not SCN-associated DEG	0	NA
C1RL	2.36558	5.54173	2.00778e-05	0.000105527	GBM	0	0	1	1	Not SCN-associated DEG	0	NA
C1S	2.63179	7.99322	3.33459e-06	2.00983e-05	GBM	0	0	1	1	Not SCN-associated DEG	0	NA
C2	2.23439	5.57556	4.722e-05	0.000230299	GBM	0	0	1	1	Not SCN-associated DEG	0	NA
C20orf194	-1.41952	5.60759	7.48795e-05	0.000351799	GBM	0	0	1	1	Not SCN-associated DEG	0	NA
C20orf96	1.30574	4.70716	0.010704	0.028631	GBM	0	0	1	1	Not SCN-associated DEG	0	NA
C21orf58	1.71619	3.05622	0.00121527	0.00431675	GBM	0	0	1	1	Not SCN-associated DEG	0	NA
C21orf62	4.62675	6.10087	1.53918e-12	1.92745e-11	GBM	0	0	1	1	Not SCN-associated DEG	0	NA
C2CD2L	-2.20767	4.68016	1.99797e-11	2.29512e-10	GBM	0	0	1	1	Not SCN-associated DEG	0	NA
C2CD4C	-3.0525	3.05112	1.94884e-24	5.28749e-23	GBM	0	0	1	1	Not SCN-associated DEG	0	NA
C2orf27A	1.27665	1.85261	0.013414	0.0347549	GBM	0	0	1	1	Not SCN-associated DEG	0	NA
C2orf68	1.26122	5.40901	0.0133696	0.0346674	GBM	0	0	1	1	Not SCN-associated DEG	0	NA
C2orf69	-1.11345	4.55796	0.00255918	0.00833588	GBM	0	0	1	1	Not SCN-associated DEG	0	NA
C2orf76	1.35239	2.88389	0.00876796	0.0242316	GBM	0	0	1	1	Not SCN-associated DEG	0	NA
C2orf80	-1.01757	3.84047	0.00627768	0.0181883	GBM	0	0	1	1	Not SCN-associated DEG	0	NA
C2orf88	1.18026	5.10307	0.0199581	0.0489067	GBM	0	0	1	1	Not SCN-associated DEG	0	NA
C3	1.93303	10.2403	0.000310478	0.00127441	GBM	0	0	1	1	Not SCN-associated DEG	0	NA
C3AR1	2.00825	5.64232	0.000197163	0.000844865	GBM	0	0	1	1	Not SCN-associated DEG	0	NA
C3orf38	1.34792	5.34658	0.00859547	0.0238153	GBM	0	0	1	1	Not SCN-associated DEG	0	NA
C4orf19	1.45845	3.08254	0.00503885	0.0149778	GBM	0	0	1	1	Not SCN-associated DEG	0	NA
C4orf46	1.44629	3.99196	0.00517494	0.0153718	GBM	0	0	1	1	Not SCN-associated DEG	0	NA
C4orf47	4.27881	1.69136	1.36077e-10	1.44378e-09	GBM	0	0	1	1	Not SCN-associated DEG	0	NA
C5AR1	2.67425	5.04615	2.60533e-06	1.60814e-05	GBM	0	0	1	1	Not SCN-associated DEG	0	NA
C5orf34	1.42111	2.26618	0.00625654	0.0181311	GBM	0	0	1	1	Not SCN-associated DEG	0	NA
C6orf136	-1.30657	4.17424	0.000316849	0.00129933	GBM	0	0	1	1	Not SCN-associated DEG	0	NA
C6orf141	1.54308	2.21808	0.00339952	0.0106631	GBM	0	0	1	1	Not SCN-associated DEG	0	NA
C6orf15	10.5707	2.52582	2.409e-22	5.80515e-21	GBM	0	0	1	1	Not SCN-associated DEG	0	NA
C6orf52	1.55932	1.03245	0.0034077	0.0106835	GBM	0	0	1	1	Not SCN-associated DEG	0	NA
C7orf61	2.05014	2.61678	0.000173044	0.000750623	GBM	0	0	1	1	Not SCN-associated DEG	0	NA
C8orf31	1.63421	1.32932	0.00214951	0.00714005	GBM	0	0	1	1	Not SCN-associated DEG	0	NA
C8orf33	1.41782	7.32461	0.00593352	0.0173295	GBM	0	0	1	1	Not SCN-associated DEG	0	NA
C8orf37	1.24181	3.19147	0.0151393	0.0386804	GBM	0	0	1	1	Not SCN-associated DEG	0	NA
C8orf48	1.85026	1.46479	0.000643863	0.00245432	GBM	0	0	1	1	Not SCN-associated DEG	0	NA
C8orf58	1.21102	3.85208	0.0172913	0.0432978	GBM	0	0	1	1	Not SCN-associated DEG	0	NA
C9orf129	-1.38937	1.32269	0.000131363	0.000585945	GBM	0	0	1	1	Not SCN-associated DEG	0	NA
C9orf50	1.73708	0.779055	0.00146951	0.00510458	GBM	0	0	1	1	Not SCN-associated DEG	0	NA
CA10	-1.80362	4.56192	1.65476e-07	1.23572e-06	GBM	0	0	1	1	Not SCN-associated DEG	0	NA
CA11	-3.51422	6.05299	1.88589e-35	7.52156e-34	GBM	0	0	1	1	Not SCN-associated DEG	0	NA
CA12	3.96205	6.79738	2.18831e-10	2.27742e-09	GBM	0	0	1	1	Not SCN-associated DEG	0	NA
CA3	6.89806	5.98786	4.40706e-20	9.31401e-19	GBM	0	0	1	1	Not SCN-associated DEG	0	NA
CA4	-2.17191	2.49972	5.809e-11	6.35971e-10	GBM	0	0	1	1	Not SCN-associated DEG	0	NA
CA9	6.609	4.75699	6.74826e-19	1.34358e-17	GBM	0	0	1	1	Not SCN-associated DEG	0	NA
CABLES1	-2.60309	4.24486	1.30945e-16	2.25035e-15	GBM	0	0	1	1	Not SCN-associated DEG	0	NA
CABP1	-4.21155	3.12579	8.17799e-58	7.46942e-56	GBM	0	0	1	1	Not SCN-associated DEG	0	NA
CABP4	2.80303	0.445909	3.49866e-06	2.09903e-05	GBM	0	0	1	1	Not SCN-associated DEG	0	NA
CABYR	-2.19544	1.6318	4.18724e-11	4.65839e-10	GBM	0	0	1	1	Not SCN-associated DEG	0	NA
CACNA1A	-2.45847	4.21807	1.55385e-14	2.27521e-13	GBM	0	0	1	1	Not SCN-associated DEG	0	NA
CACNA1B	-5.32253	2.82547	8.75142e-112	6.35013e-109	GBM	0	0	1	1	Not SCN-associated DEG	0	NA
CACNA1C	-2.99444	3.98247	2.3459e-23	5.93795e-22	GBM	0	0	1	1	Not SCN-associated DEG	0	NA
CACNA1D	-2.18067	2.72953	4.62667e-11	5.12237e-10	GBM	0	0	1	1	Not SCN-associated DEG	0	NA
CACNA1E	-3.65581	3.40234	3.22596e-39	1.49412e-37	GBM	0	0	1	1	Not SCN-associated DEG	0	NA
CACNA1G	-1.87149	4.19795	4.46418e-08	3.58149e-07	GBM	0	0	1	1	Not SCN-associated DEG	0	NA
CACNA1H	-1.78439	3.66117	2.42207e-07	1.74874e-06	GBM	0	0	1	1	Not SCN-associated DEG	0	NA
CACNA1I	-4.96813	2.03433	7.77945e-91	2.30926e-88	GBM	0	0	1	1	Not SCN-associated DEG	0	NA
CACNA2D1	-3.06227	2.43241	1.44341e-24	3.94401e-23	GBM	0	0	1	1	Not SCN-associated DEG	0	NA
CACNA2D2	-2.26887	2.5261	4.89327e-12	5.87958e-11	GBM	0	0	1	1	Not SCN-associated DEG	0	NA
CACNA2D3	-3.87997	1.84717	9.69893e-46	5.46024e-44	GBM	0	0	1	1	Not SCN-associated DEG	0	NA
CACNA2D4	2.08709	2.18996	0.000143896	0.000634941	GBM	0	0	1	1	Not SCN-associated DEG	0	NA
CACNB1	-3.1086	4.74319	1.02173e-25	2.96552e-24	GBM	0	0	1	1	Not SCN-associated DEG	0	NA
CACNB2	-2.61319	3.36381	9.91222e-17	1.71248e-15	GBM	0	0	1	1	Not SCN-associated DEG	0	NA
CACNB3	-2.15894	4.78258	6.9374e-11	7.55079e-10	GBM	0	0	1	1	Not SCN-associated DEG	0	NA
CACNB4	-2.66607	4.20491	1.38693e-17	2.55496e-16	GBM	0	0	1	1	Not SCN-associated DEG	0	NA
CACNG3	-5.21323	2.65739	2.14826e-105	1.0392e-102	GBM	0	0	1	1	Not SCN-associated DEG	0	NA
CACNG4	1.19657	7.15581	0.0183368	0.0454961	GBM	0	0	1	1	Not SCN-associated DEG	0	NA
CACNG6	2.15237	0.518974	0.00014725	0.000647551	GBM	0	0	1	1	Not SCN-associated DEG	0	NA
CADM2	-1.16022	5.26805	0.00159309	0.00547417	GBM	0	0	1	1	Not SCN-associated DEG	0	NA
CADM3	-2.3368	7.50964	5.54395e-13	7.19777e-12	GBM	0	0	1	1	Not SCN-associated DEG	0	NA
CADPS	-2.22659	5.55414	1.18606e-11	1.38314e-10	GBM	0	0	1	1	Not SCN-associated DEG	0	NA
CADPS2	-1.1541	4.63804	0.00169702	0.0057917	GBM	0	0	1	1	Not SCN-associated DEG	0	NA
CALB1	-3.1981	2.22397	1.89651e-27	5.86973e-26	GBM	0	0	1	1	Not SCN-associated DEG	0	NA
CALB2	-3.21551	3.06545	5.89661e-28	1.86931e-26	GBM	0	0	1	1	Not SCN-associated DEG	0	NA
CALCRL	2.47481	6.06558	9.69226e-06	5.39602e-05	GBM	0	0	1	1	Not SCN-associated DEG	0	NA
CALD1	2.47487	8.33315	9.62909e-06	5.36313e-05	GBM	0	0	1	1	Not SCN-associated DEG	0	NA
CALM1	-1.85288	10.0329	6.15643e-08	4.84684e-07	GBM	0	0	1	1	Not SCN-associated DEG	0	NA
CALM3	-2.23981	9.18674	8.14573e-12	9.61718e-11	GBM	0	0	1	1	Not SCN-associated DEG	0	NA
CALN1	-4.32306	3.52644	3.19758e-62	3.28847e-60	GBM	0	0	1	1	Not SCN-associated DEG	0	NA
CALR	1.5486	10.0359	0.00291611	0.00933742	GBM	0	0	1	1	Not SCN-associated DEG	0	NA
CALY	-4.68499	3.11331	5.27224e-78	1.07595e-75	GBM	0	0	1	1	Not SCN-associated DEG	0	NA
CAMK1D	-2.96736	3.104	8.87958e-23	2.18823e-21	GBM	0	0	1	1	Not SCN-associated DEG	0	NA
CAMK1G	-4.11166	2.84344	5.63825e-54	4.33184e-52	GBM	0	0	1	1	Not SCN-associated DEG	0	NA
CAMK2A	-5.08501	6.5799	4.84278e-99	1.86034e-96	GBM	0	0	1	1	Not SCN-associated DEG	0	NA
CAMK2B	-3.3219	6.12191	1.45962e-30	5.03012e-29	GBM	0	0	1	1	Not SCN-associated DEG	0	NA
CAMK2G	-2.13355	6.38303	1.26428e-10	1.34688e-09	GBM	0	0	1	1	Not SCN-associated DEG	0	NA
CAMK2N1	-2.52019	7.59766	1.95655e-15	3.0863e-14	GBM	0	0	1	1	Not SCN-associated DEG	0	NA
CAMK2N2	-1.31473	4.53714	0.000285315	0.0011821	GBM	0	0	1	1	Not SCN-associated DEG	0	NA
CAMK4	-3.42858	1.13352	2.02602e-32	7.26975e-31	GBM	0	0	1	1	Not SCN-associated DEG	0	NA
CAMKK1	-3.84667	4.73783	3.39422e-45	1.88647e-43	GBM	0	0	1	1	Not SCN-associated DEG	0	NA
CAMKK2	-2.43491	6.02128	3.02434e-14	4.35512e-13	GBM	0	0	1	1	Not SCN-associated DEG	0	NA
CAMKV	-4.27498	4.87651	1.44477e-60	1.38751e-58	GBM	0	0	1	1	Not SCN-associated DEG	0	NA
CAMSAP1	-1.32429	6.02456	0.000251718	0.00105442	GBM	0	0	1	1	Not SCN-associated DEG	0	NA
CAMTA1	-1.55482	5.73581	1.09263e-05	6.03163e-05	GBM	0	0	1	1	Not SCN-associated DEG	0	NA
CAMTA2	-2.08928	5.9596	3.7116e-10	3.79618e-09	GBM	0	0	1	1	Not SCN-associated DEG	0	NA
CAND2	-0.984671	4.42166	0.00831536	0.0231472	GBM	0	0	1	1	Not SCN-associated DEG	0	NA
CAP2	-2.28031	5.62909	2.77856e-12	3.42043e-11	GBM	0	0	1	1	Not SCN-associated DEG	0	NA
CAPG	2.60071	7.16287	4.12919e-06	2.45254e-05	GBM	0	0	1	1	Not SCN-associated DEG	0	NA
CAPN2	1.26052	7.8926	0.0133575	0.03465	GBM	0	0	1	1	Not SCN-associated DEG	0	NA
CAPN3	-2.05174	5.01117	9.09235e-10	8.85572e-09	GBM	0	0	1	1	Not SCN-associated DEG	0	NA
CAPN5	1.65728	7.26272	0.00158587	0.00545222	GBM	0	0	1	1	Not SCN-associated DEG	0	NA
CAPN6	9.29541	3.80701	6.95059e-25	1.92742e-23	GBM	0	0	1	1	Not SCN-associated DEG	0	NA
CAPS	1.94983	5.57013	0.000282684	0.00117211	GBM	0	0	1	1	Not SCN-associated DEG	0	NA
CARD16	3.38795	3.03529	2.1952e-08	1.82389e-07	GBM	0	0	1	1	Not SCN-associated DEG	0	NA
CARD6	2.34659	3.54705	2.47549e-05	0.000128049	GBM	0	0	1	1	Not SCN-associated DEG	0	NA
CARD8	1.64311	5.40945	0.00172868	0.00588838	GBM	0	0	1	1	Not SCN-associated DEG	0	NA
CARNS1	-4.27952	5.41757	8.91435e-61	8.68883e-59	GBM	0	0	1	1	Not SCN-associated DEG	0	NA
CASKIN1	-3.71984	4.22614	3.28372e-41	1.64956e-39	GBM	0	0	1	1	Not SCN-associated DEG	0	NA
CASP1	3.10643	4.61229	1.31096e-07	9.88595e-07	GBM	0	0	1	1	Not SCN-associated DEG	0	NA
CASP2	2.01758	5.85314	0.000185817	0.000800184	GBM	0	0	1	1	Not SCN-associated DEG	0	NA
CASP3	1.90084	6.25607	0.000379375	0.0015265	GBM	0	0	1	1	Not SCN-associated DEG	0	NA
CASP4	3.5812	4.86556	4.211e-09	3.82475e-08	GBM	0	0	1	1	Not SCN-associated DEG	0	NA
CASP6	2.79569	3.65363	1.24749e-06	8.09412e-06	GBM	0	0	1	1	Not SCN-associated DEG	0	NA
CASP7	1.60594	4.291	0.00215414	0.00715363	GBM	0	0	1	1	Not SCN-associated DEG	0	NA
CASP8	2.44827	3.85082	1.26058e-05	6.86593e-05	GBM	0	0	1	1	Not SCN-associated DEG	0	NA
CASZ1	2.52969	2.65514	8.48743e-06	4.77615e-05	GBM	0	0	1	1	Not SCN-associated DEG	0	NA
CATSPER2	-1.14236	0.719916	0.00220091	0.00729041	GBM	0	0	1	1	Not SCN-associated DEG	0	NA
CAV1	3.09625	7.04626	1.29509e-07	9.78323e-07	GBM	0	0	1	1	Not SCN-associated DEG	0	NA
CAV2	1.74462	5.34181	0.000964434	0.00353139	GBM	0	0	1	1	Not SCN-associated DEG	0	NA
CBFA2T3	-3.13045	1.69992	7.61708e-26	2.23064e-24	GBM	0	0	1	1	Not SCN-associated DEG	0	NA
CBFB	1.35494	6.19337	0.00827076	0.0230329	GBM	0	0	1	1	Not SCN-associated DEG	0	NA
CBLB	1.47473	3.80164	0.00447525	0.0135523	GBM	0	0	1	1	Not SCN-associated DEG	0	NA
CBLN1	-2.8893	0.726642	1.03415e-20	2.26628e-19	GBM	0	0	1	1	Not SCN-associated DEG	0	NA
CBLN2	-3.65017	1.77036	1.38958e-38	6.32378e-37	GBM	0	0	1	1	Not SCN-associated DEG	0	NA
CBLN4	-3.04293	2.75485	2.93386e-24	7.85227e-23	GBM	0	0	1	1	Not SCN-associated DEG	0	NA
CBR3	1.35268	4.08845	0.008458	0.0234712	GBM	0	0	1	1	Not SCN-associated DEG	0	NA
CBX2	3.80689	4.15099	8.6734e-10	8.47929e-09	GBM	0	0	1	1	Not SCN-associated DEG	0	NA
CBX3	1.72138	7.96006	0.00109585	0.00394186	GBM	0	0	1	1	Not SCN-associated DEG	0	NA
CBX6	-2.49697	5.23641	4.32308e-15	6.6272e-14	GBM	0	0	1	1	Not SCN-associated DEG	0	NA
CBX7	-2.91738	5.36705	6.16763e-22	1.44884e-20	GBM	0	0	1	1	Not SCN-associated DEG	0	NA
CBX8	1.49685	3.31123	0.00405068	0.0124601	GBM	0	0	1	1	Not SCN-associated DEG	0	NA
CC2D2A	1.59999	5.13801	0.00220687	0.00730643	GBM	0	0	1	1	Not SCN-associated DEG	0	NA
CCDC102A	2.11668	2.98369	0.000111159	0.000503591	GBM	0	0	1	1	Not SCN-associated DEG	0	NA
CCDC102B	1.97	3.85309	0.00026019	0.00108608	GBM	0	0	1	1	Not SCN-associated DEG	0	NA
CCDC103	1.93436	6.05941	0.0003097	0.00127161	GBM	0	0	1	1	Not SCN-associated DEG	0	NA
CCDC125	1.61183	3.84367	0.00211288	0.00703668	GBM	0	0	1	1	Not SCN-associated DEG	0	NA
CCDC136	-1.57889	4.60485	7.64147e-06	4.32807e-05	GBM	0	0	1	1	Not SCN-associated DEG	0	NA
CCDC138	2.02317	2.21342	0.000215937	0.000917186	GBM	0	0	1	1	Not SCN-associated DEG	0	NA
CCDC14	1.34235	5.73453	0.00883353	0.024386	GBM	0	0	1	1	Not SCN-associated DEG	0	NA
CCDC144A	-2.06366	0.278781	1.28692e-09	1.23229e-08	GBM	0	0	1	1	Not SCN-associated DEG	0	NA
CCDC144B	-2.51749	0.399607	8.37527e-15	1.2516e-13	GBM	0	0	1	1	Not SCN-associated DEG	0	NA
CCDC146	1.39849	3.7881	0.00677534	0.0194081	GBM	0	0	1	1	Not SCN-associated DEG	0	NA
CCDC149	-0.955012	4.54649	0.0106338	0.028484	GBM	0	0	1	1	Not SCN-associated DEG	0	NA
CCDC15	2.28831	2.14712	4.14012e-05	0.000204053	GBM	0	0	1	1	Not SCN-associated DEG	0	NA
CCDC150	1.62554	1.22946	0.00236881	0.00778731	GBM	0	0	1	1	Not SCN-associated DEG	0	NA
CCDC18	2.46573	1.84924	1.51332e-05	8.14736e-05	GBM	0	0	1	1	Not SCN-associated DEG	0	NA
CCDC28B	1.1777	4.37639	0.0202539	0.04952	GBM	0	0	1	1	Not SCN-associated DEG	0	NA
CCDC3	-1.13461	5.41616	0.00206446	0.00689967	GBM	0	0	1	1	Not SCN-associated DEG	0	NA
CCDC34	1.27412	4.41293	0.0125886	0.03293	GBM	0	0	1	1	Not SCN-associated DEG	0	NA
CCDC40	1.8589	3.81878	0.000507541	0.00198349	GBM	0	0	1	1	Not SCN-associated DEG	0	NA
CCDC50	1.19092	6.91455	0.0188561	0.0465468	GBM	0	0	1	1	Not SCN-associated DEG	0	NA
CCDC59	1.17624	4.57055	0.0203862	0.0497968	GBM	0	0	1	1	Not SCN-associated DEG	0	NA
CCDC6	-1.35392	5.664	0.000174926	0.000757528	GBM	0	0	1	1	Not SCN-associated DEG	0	NA
CCDC71	1.31974	4.88737	0.00995942	0.0269987	GBM	0	0	1	1	Not SCN-associated DEG	0	NA
CCDC74B	1.34045	3.34916	0.00918654	0.0252123	GBM	0	0	1	1	Not SCN-associated DEG	0	NA
CCDC8	1.34951	4.03207	0.0086002	0.0238234	GBM	0	0	1	1	Not SCN-associated DEG	0	NA
CCDC80	3.77168	7.42581	9.12813e-10	8.88394e-09	GBM	0	0	1	1	Not SCN-associated DEG	0	NA
CCDC81	2.38518	0.77101	3.36691e-05	0.00016894	GBM	0	0	1	1	Not SCN-associated DEG	0	NA
CCDC85A	-3.53215	2.37504	1.43334e-35	5.76027e-34	GBM	0	0	1	1	Not SCN-associated DEG	0	NA
CCDC85B	-1.15752	5.12979	0.00163733	0.00560849	GBM	0	0	1	1	Not SCN-associated DEG	0	NA
CCDC89	1.7977	2.07083	0.000796651	0.00295934	GBM	0	0	1	1	Not SCN-associated DEG	0	NA
CCDC92	-1.53752	6.11794	1.4126e-05	7.64605e-05	GBM	0	0	1	1	Not SCN-associated DEG	0	NA
CCK	-4.17252	3.98856	1.73921e-56	1.50436e-54	GBM	0	0	1	1	Not SCN-associated DEG	0	NA
CCL18	7.37619	3.64604	2.94376e-20	6.29271e-19	GBM	0	0	1	1	Not SCN-associated DEG	0	NA
CCL20	3.4455	1.5454	2.84912e-08	2.33306e-07	GBM	0	0	1	1	Not SCN-associated DEG	0	NA
CCL3L1	-1.96876	1.486	7.71465e-09	6.80358e-08	GBM	0	0	1	1	Not SCN-associated DEG	0	NA
CCL5	2.56387	3.05676	6.12458e-06	3.52859e-05	GBM	0	0	1	1	Not SCN-associated DEG	0	NA
CCNA1	-1.93833	1.66928	1.42371e-08	1.20905e-07	GBM	0	0	1	1	Not SCN-associated DEG	0	NA
CCNA2	4.53124	4.86182	3.64209e-12	4.45824e-11	GBM	0	0	1	1	Not SCN-associated DEG	0	NA
CCNB1	3.20011	5.95919	6.16293e-08	4.84904e-07	GBM	0	0	1	1	Not SCN-associated DEG	0	NA
CCNB1IP1	1.43009	5.52145	0.00557924	0.0164493	GBM	0	0	1	1	Not SCN-associated DEG	0	NA
CCNB2	7.68428	4.86485	3.76724e-22	9.01171e-21	GBM	0	0	1	1	Not SCN-associated DEG	0	NA
CCND1	1.38415	6.73945	0.00709021	0.0201579	GBM	0	0	1	1	Not SCN-associated DEG	0	NA
CCNG1	1.23985	6.20798	0.0148375	0.0380135	GBM	0	0	1	1	Not SCN-associated DEG	0	NA
CCNI2	-1.15457	0.623848	0.00197181	0.00662222	GBM	0	0	1	1	Not SCN-associated DEG	0	NA
CCNJL	1.88173	2.77332	0.000464296	0.00182876	GBM	0	0	1	1	Not SCN-associated DEG	0	NA
CCNO	-1.50159	0.785427	2.87777e-05	0.000146479	GBM	0	0	1	1	Not SCN-associated DEG	0	NA
CCNY	-0.980488	6.43529	0.00854343	0.0236762	GBM	0	0	1	1	Not SCN-associated DEG	0	NA
CCR1	1.75337	4.65182	0.000921193	0.0033854	GBM	0	0	1	1	Not SCN-associated DEG	0	NA
CCR10	1.31028	1.69615	0.0114335	0.0303213	GBM	0	0	1	1	Not SCN-associated DEG	0	NA
CCR2	3.06329	0.891166	5.93912e-07	4.05982e-06	GBM	0	0	1	1	Not SCN-associated DEG	0	NA
CCR5	2.0929	2.99326	0.000130454	0.000582514	GBM	0	0	1	1	Not SCN-associated DEG	0	NA
CCRL2	2.1786	2.47359	7.84506e-05	0.000366599	GBM	0	0	1	1	Not SCN-associated DEG	0	NA
CD101	1.57376	2.61278	0.00271962	0.00877059	GBM	0	0	1	1	Not SCN-associated DEG	0	NA
CD109	1.66854	4.69656	0.00150303	0.0052058	GBM	0	0	1	1	Not SCN-associated DEG	0	NA
CD14	2.27178	7.74179	3.67808e-05	0.000183007	GBM	0	0	1	1	Not SCN-associated DEG	0	NA
CD151	2.54848	8.10852	5.87253e-06	3.39536e-05	GBM	0	0	1	1	Not SCN-associated DEG	0	NA
CD163	4.54917	7.69687	2.45587e-12	3.04328e-11	GBM	0	0	1	1	Not SCN-associated DEG	0	NA
CD164	1.46154	7.97674	0.00469437	0.0141209	GBM	0	0	1	1	Not SCN-associated DEG	0	NA
CD180	2.8359	3.12418	1.0223e-06	6.74697e-06	GBM	0	0	1	1	Not SCN-associated DEG	0	NA
CD2	3.35596	1.51829	5.3819e-08	4.26276e-07	GBM	0	0	1	1	Not SCN-associated DEG	0	NA
CD200	-1.77992	5.11891	2.53153e-07	1.81972e-06	GBM	0	0	1	1	Not SCN-associated DEG	0	NA
CD209	2.77518	2.01266	1.88769e-06	1.19569e-05	GBM	0	0	1	1	Not SCN-associated DEG	0	NA
CD22	-3.89312	2.10398	3.57218e-46	2.03739e-44	GBM	0	0	1	1	Not SCN-associated DEG	0	NA
CD226	1.31078	0.545565	0.0130576	0.0339664	GBM	0	0	1	1	Not SCN-associated DEG	0	NA
CD248	3.59323	5.66645	3.68169e-09	3.36976e-08	GBM	0	0	1	1	Not SCN-associated DEG	0	NA
CD276	2.85093	7.4506	7.33711e-07	4.94223e-06	GBM	0	0	1	1	Not SCN-associated DEG	0	NA
CD300A	2.53254	4.96902	6.82641e-06	3.89514e-05	GBM	0	0	1	1	Not SCN-associated DEG	0	NA
CD300C	1.74472	2.07141	0.00107967	0.003889	GBM	0	0	1	1	Not SCN-associated DEG	0	NA
CD300LF	2.93932	2.30878	5.80329e-07	3.97466e-06	GBM	0	0	1	1	Not SCN-associated DEG	0	NA
CD302	1.72152	6.06077	0.00109871	0.00394889	GBM	0	0	1	1	Not SCN-associated DEG	0	NA
CD320	1.77733	6.40706	0.000792362	0.0029476	GBM	0	0	1	1	Not SCN-associated DEG	0	NA
CD33	2.22624	3.31542	5.45682e-05	0.000263092	GBM	0	0	1	1	Not SCN-associated DEG	0	NA
CD34	1.3374	5.77553	0.00906471	0.0249276	GBM	0	0	1	1	Not SCN-associated DEG	0	NA
CD36	3.45188	3.73945	1.21158e-08	1.04245e-07	GBM	0	0	1	1	Not SCN-associated DEG	0	NA
CD37	1.63738	5.10521	0.00178972	0.00606999	GBM	0	0	1	1	Not SCN-associated DEG	0	NA
CD38	1.46663	2.85286	0.00481238	0.014403	GBM	0	0	1	1	Not SCN-associated DEG	0	NA
CD3D	3.52564	0.274257	5.11485e-08	4.06852e-07	GBM	0	0	1	1	Not SCN-associated DEG	0	NA
CD3E	2.3411	1.45316	3.60332e-05	0.00017963	GBM	0	0	1	1	Not SCN-associated DEG	0	NA
CD4	1.8706	6.67859	0.000454661	0.00179514	GBM	0	0	1	1	Not SCN-associated DEG	0	NA
CD40	1.83202	3.52618	0.000608498	0.0023389	GBM	0	0	1	1	Not SCN-associated DEG	0	NA
CD44	3.37723	9.53681	1.68758e-08	1.4202e-07	GBM	0	0	1	1	Not SCN-associated DEG	0	NA
CD48	3.95579	3.18686	3.95277e-10	4.03022e-09	GBM	0	0	1	1	Not SCN-associated DEG	0	NA
CD52	1.18948	2.46162	0.0199841	0.0489521	GBM	0	0	1	1	Not SCN-associated DEG	0	NA
CD53	2.15042	6.58494	8.04476e-05	0.000374857	GBM	0	0	1	1	Not SCN-associated DEG	0	NA
CD55	-1.25443	3.87621	0.00058258	0.00224987	GBM	0	0	1	1	Not SCN-associated DEG	0	NA
CD58	3.17081	4.49261	8.48324e-08	6.587e-07	GBM	0	0	1	1	Not SCN-associated DEG	0	NA
CD63	2.26921	10.1633	3.73296e-05	0.000185244	GBM	0	0	1	1	Not SCN-associated DEG	0	NA
CD68	2.58594	7.74466	4.55904e-06	2.68223e-05	GBM	0	0	1	1	Not SCN-associated DEG	0	NA
CD69	1.68523	2.34731	0.0015198	0.00525693	GBM	0	0	1	1	Not SCN-associated DEG	0	NA
CD7	1.34075	0.761469	0.0111069	0.0295393	GBM	0	0	1	1	Not SCN-associated DEG	0	NA
CD70	5.45854	1.08866	3.14234e-13	4.16248e-12	GBM	0	0	1	1	Not SCN-associated DEG	0	NA
CD72	2.64798	2.12939	4.22483e-06	2.50138e-05	GBM	0	0	1	1	Not SCN-associated DEG	0	NA
CD74	2.61302	11.2173	3.78286e-06	2.25813e-05	GBM	0	0	1	1	Not SCN-associated DEG	0	NA
CD79B	1.96797	0.292659	0.000427415	0.0016999	GBM	0	0	1	1	Not SCN-associated DEG	0	NA
CD84	1.79811	3.29005	0.000745471	0.00279066	GBM	0	0	1	1	Not SCN-associated DEG	0	NA
CD86	2.0463	4.67032	0.000156953	0.000685146	GBM	0	0	1	1	Not SCN-associated DEG	0	NA
CD93	3.04405	6.51432	1.88398e-07	1.38786e-06	GBM	0	0	1	1	Not SCN-associated DEG	0	NA
CD99	3.1961	9.27962	6.29036e-08	4.94334e-07	GBM	0	0	1	1	Not SCN-associated DEG	0	NA
CD99L2	-1.18061	7.43523	0.00127902	0.00452964	GBM	0	0	1	1	Not SCN-associated DEG	0	NA
CDA	1.85036	1.55648	0.000641399	0.00244664	GBM	0	0	1	1	Not SCN-associated DEG	0	NA
CDC20	3.82649	5.2125	6.83382e-10	6.76186e-09	GBM	0	0	1	1	Not SCN-associated DEG	0	NA
CDC25A	3.13572	3.78642	1.14759e-07	8.74485e-07	GBM	0	0	1	1	Not SCN-associated DEG	0	NA
CDC25B	1.22068	7.06504	0.0162942	0.041196	GBM	0	0	1	1	Not SCN-associated DEG	0	NA
CDC25C	6.07135	2.74339	2.57245e-16	4.31861e-15	GBM	0	0	1	1	Not SCN-associated DEG	0	NA
CDC26	-1.07395	0.339347	0.00428086	0.0130362	GBM	0	0	1	1	Not SCN-associated DEG	0	NA
CDC42BPA	-1.13867	6.22837	0.00197445	0.00662939	GBM	0	0	1	1	Not SCN-associated DEG	0	NA
CDC42BPB	-1.36217	7.14822	0.000156851	0.00068493	GBM	0	0	1	1	Not SCN-associated DEG	0	NA
CDC42EP2	-1.71323	3.39227	8.76219e-07	5.84787e-06	GBM	0	0	1	1	Not SCN-associated DEG	0	NA
CDC42EP4	1.27452	8.2246	0.0124472	0.0326321	GBM	0	0	1	1	Not SCN-associated DEG	0	NA
CDC42EP5	2.20016	1.03158	9.83941e-05	0.000450131	GBM	0	0	1	1	Not SCN-associated DEG	0	NA
CDC45	7.92456	3.76872	1.1005e-21	2.54401e-20	GBM	0	0	1	1	Not SCN-associated DEG	0	NA
CDC6	2.58514	4.10141	4.93643e-06	2.89125e-05	GBM	0	0	1	1	Not SCN-associated DEG	0	NA
CDCA2	6.10559	3.05861	1.72386e-16	2.93551e-15	GBM	0	0	1	1	Not SCN-associated DEG	0	NA
CDCA3	2.4139	3.6781	1.59819e-05	8.54788e-05	GBM	0	0	1	1	Not SCN-associated DEG	0	NA
CDCA4	2.8907	4.14455	6.14731e-07	4.1905e-06	GBM	0	0	1	1	Not SCN-associated DEG	0	NA
CDCA5	2.4065	4.98779	1.53674e-05	8.25983e-05	GBM	0	0	1	1	Not SCN-associated DEG	0	NA
CDCA7	4.63875	4.90256	1.6045e-12	2.00539e-11	GBM	0	0	1	1	Not SCN-associated DEG	0	NA
CDCA7L	3.23787	5.9894	4.69994e-08	3.76139e-07	GBM	0	0	1	1	Not SCN-associated DEG	0	NA
CDCA8	4.69178	4.58936	1.19427e-12	1.50709e-11	GBM	0	0	1	1	Not SCN-associated DEG	0	NA
CDCP1	3.04213	3.86599	2.17286e-07	1.58193e-06	GBM	0	0	1	1	Not SCN-associated DEG	0	NA
CDH10	-0.916387	4.55096	0.0145087	0.0372733	GBM	0	0	1	1	Not SCN-associated DEG	0	NA
CDH11	1.76411	6.81051	0.000855661	0.00316415	GBM	0	0	1	1	Not SCN-associated DEG	0	NA
CDH13	-2.03602	5.09737	1.29976e-09	1.24207e-08	GBM	0	0	1	1	Not SCN-associated DEG	0	NA
CDH18	-3.94912	1.72108	6.83034e-48	4.10683e-46	GBM	0	0	1	1	Not SCN-associated DEG	0	NA
CDH19	-0.885548	1.50223	0.0188325	0.0464975	GBM	0	0	1	1	Not SCN-associated DEG	0	NA
CDH22	-3.52112	3.00779	2.05152e-35	8.14434e-34	GBM	0	0	1	1	Not SCN-associated DEG	0	NA
CDH6	1.47778	4.68407	0.00434258	0.0132057	GBM	0	0	1	1	Not SCN-associated DEG	0	NA
CDH8	-4.08289	1.84454	1.57301e-52	1.15422e-50	GBM	0	0	1	1	Not SCN-associated DEG	0	NA
CDH9	-5.28206	0.136174	1.19689e-104	5.58307e-102	GBM	0	0	1	1	Not SCN-associated DEG	0	NA
CDHR1	-1.99472	3.70514	3.43909e-09	3.15657e-08	GBM	0	0	1	1	Not SCN-associated DEG	0	NA
CDK1	5.24995	5.27627	1.41393e-14	2.07965e-13	GBM	0	0	1	1	Not SCN-associated DEG	0	NA
CDK17	-1.28736	5.77356	0.000391776	0.00157107	GBM	0	0	1	1	Not SCN-associated DEG	0	NA
CDK18	-1.85066	6.19336	6.50152e-08	5.10586e-07	GBM	0	0	1	1	Not SCN-associated DEG	0	NA
CDK19	-0.916882	5.63052	0.0143973	0.0370019	GBM	0	0	1	1	Not SCN-associated DEG	0	NA
CDK2	3.83662	5.51651	6.16129e-10	6.15234e-09	GBM	0	0	1	1	Not SCN-associated DEG	0	NA
CDK2AP1	1.9006	8.89806	0.000378298	0.00152263	GBM	0	0	1	1	Not SCN-associated DEG	0	NA
CDK5R1	-2.88418	5.86974	2.49226e-21	5.622e-20	GBM	0	0	1	1	Not SCN-associated DEG	0	NA
CDK5R2	-3.35742	3.93776	2.41122e-31	8.3981e-30	GBM	0	0	1	1	Not SCN-associated DEG	0	NA
CDKAL1	1.36483	4.36667	0.00792351	0.0222079	GBM	0	0	1	1	Not SCN-associated DEG	0	NA
CDKL1	-1.29814	0.825201	0.000386276	0.0015514	GBM	0	0	1	1	Not SCN-associated DEG	0	NA
CDKL2	-3.90021	1.45958	3.84296e-46	2.1823e-44	GBM	0	0	1	1	Not SCN-associated DEG	0	NA
CDKL5	-4.68419	0.541122	1.19716e-75	2.20226e-73	GBM	0	0	1	1	Not SCN-associated DEG	0	NA
CDKN1A	1.69215	7.55742	0.00129854	0.00458509	GBM	0	0	1	1	Not SCN-associated DEG	0	NA
CDKN1C	-1.51704	4.46469	1.95819e-05	0.00010317	GBM	0	0	1	1	Not SCN-associated DEG	0	NA
CDKN2D	-2.37458	4.23395	1.98161e-13	2.66e-12	GBM	0	0	1	1	Not SCN-associated DEG	0	NA
CDKN3	2.78681	3.73889	1.30424e-06	8.42052e-06	GBM	0	0	1	1	Not SCN-associated DEG	0	NA
CDO1	1.29241	6.40665	0.0113933	0.0302333	GBM	0	0	1	1	Not SCN-associated DEG	0	NA
CDR1	-2.47808	1.79975	2.14554e-14	3.12408e-13	GBM	0	0	1	1	Not SCN-associated DEG	0	NA
CDS1	-2.56965	3.18813	4.48779e-16	7.40088e-15	GBM	0	0	1	1	Not SCN-associated DEG	0	NA
CDSN	2.66106	0.288159	1.04067e-05	5.77162e-05	GBM	0	0	1	1	Not SCN-associated DEG	0	NA
CDT1	2.70039	4.33692	2.2622e-06	1.41236e-05	GBM	0	0	1	1	Not SCN-associated DEG	0	NA
CDYL2	-2.66505	0.706988	4.40104e-17	7.80652e-16	GBM	0	0	1	1	Not SCN-associated DEG	0	NA
CEACAM21	1.57859	1.06527	0.00304181	0.00966644	GBM	0	0	1	1	Not SCN-associated DEG	0	NA
CEBPB	1.55324	5.4326	0.00286102	0.00917677	GBM	0	0	1	1	Not SCN-associated DEG	0	NA
CEBPD	2.42993	6.55324	1.30479e-05	7.10076e-05	GBM	0	0	1	1	Not SCN-associated DEG	0	NA
CECR7	-1.40783	1.43544	0.000100719	0.000459479	GBM	0	0	1	1	Not SCN-associated DEG	0	NA
CELF2	-1.48137	6.70266	3.18466e-05	0.000160847	GBM	0	0	1	1	Not SCN-associated DEG	0	NA
CELF3	-3.04259	4.73542	2.3523e-24	6.33472e-23	GBM	0	0	1	1	Not SCN-associated DEG	0	NA
CELF4	-4.42609	4.17691	1.08675e-66	1.39158e-64	GBM	0	0	1	1	Not SCN-associated DEG	0	NA
CELF5	-3.58516	4.6022	2.43792e-37	1.06494e-35	GBM	0	0	1	1	Not SCN-associated DEG	0	NA
CELF6	-1.80129	3.57916	1.76654e-07	1.30872e-06	GBM	0	0	1	1	Not SCN-associated DEG	0	NA
CELSR1	4.36581	4.02608	1.49826e-11	1.73636e-10	GBM	0	0	1	1	Not SCN-associated DEG	0	NA
CELSR2	-1.65838	7.51013	2.09307e-06	1.31557e-05	GBM	0	0	1	1	Not SCN-associated DEG	0	NA
CELSR3	-1.16508	4.99197	0.00151605	0.00524533	GBM	0	0	1	1	Not SCN-associated DEG	0	NA
CEND1	-2.55934	5.7122	5.44549e-16	8.92392e-15	GBM	0	0	1	1	Not SCN-associated DEG	0	NA
CENPA	6.44335	3.17485	1.47373e-17	2.70723e-16	GBM	0	0	1	1	Not SCN-associated DEG	0	NA
CENPE	3.37603	3.633	2.12779e-08	1.77352e-07	GBM	0	0	1	1	Not SCN-associated DEG	0	NA
CENPF	3.74999	6.06563	1.1369e-09	1.09668e-08	GBM	0	0	1	1	Not SCN-associated DEG	0	NA
CENPH	3.31491	4.10605	3.16942e-08	2.58079e-07	GBM	0	0	1	1	Not SCN-associated DEG	0	NA
CENPI	4.25391	1.63034	1.49951e-10	1.58072e-09	GBM	0	0	1	1	Not SCN-associated DEG	0	NA
CENPK	5.9008	3.51834	3.39842e-16	5.67605e-15	GBM	0	0	1	1	Not SCN-associated DEG	0	NA
CENPL	2.15493	3.73451	8.31835e-05	0.000386228	GBM	0	0	1	1	Not SCN-associated DEG	0	NA
CENPM	4.79717	3.51686	7.30667e-13	9.38372e-12	GBM	0	0	1	1	Not SCN-associated DEG	0	NA
CENPO	1.31247	3.83007	0.0105127	0.0282234	GBM	0	0	1	1	Not SCN-associated DEG	0	NA
CENPQ	1.71465	4.10941	0.00117373	0.00419659	GBM	0	0	1	1	Not SCN-associated DEG	0	NA
CENPW	2.41813	2.66387	1.65471e-05	8.82487e-05	GBM	0	0	1	1	Not SCN-associated DEG	0	NA
CEP152	2.06911	2.29442	0.000158576	0.000691431	GBM	0	0	1	1	Not SCN-associated DEG	0	NA
CEP55	6.0858	3.38393	1.14977e-16	1.98115e-15	GBM	0	0	1	1	Not SCN-associated DEG	0	NA
CERCAM	-2.3581	6.51115	3.01758e-13	4.00129e-12	GBM	0	0	1	1	Not SCN-associated DEG	0	NA
CERKL	2.89954	2.78397	6.97671e-07	4.72139e-06	GBM	0	0	1	1	Not SCN-associated DEG	0	NA
CETN2	1.30489	6.86898	0.010684	0.028595	GBM	0	0	1	1	Not SCN-associated DEG	0	NA
CETP	3.64231	1.79827	6.85674e-09	6.09638e-08	GBM	0	0	1	1	Not SCN-associated DEG	0	NA
CFB	1.92087	5.05214	0.000338176	0.0013777	GBM	0	0	1	1	Not SCN-associated DEG	0	NA
CFD	2.30518	3.56904	3.2177e-05	0.000162139	GBM	0	0	1	1	Not SCN-associated DEG	0	NA
CFH	1.9148	5.73373	0.000349187	0.00141858	GBM	0	0	1	1	Not SCN-associated DEG	0	NA
CFI	3.51681	6.00031	6.41624e-09	5.74383e-08	GBM	0	0	1	1	Not SCN-associated DEG	0	NA
CGREF1	-1.98527	4.2725	4.14998e-09	3.77457e-08	GBM	0	0	1	1	Not SCN-associated DEG	0	NA
CH25H	-0.926156	3.63895	0.0134818	0.0348975	GBM	0	0	1	1	Not SCN-associated DEG	0	NA
CHAC1	-1.30481	2.20022	0.000342548	0.00139378	GBM	0	0	1	1	Not SCN-associated DEG	0	NA
CHAC2	1.58909	2.41377	0.00255311	0.00832822	GBM	0	0	1	1	Not SCN-associated DEG	0	NA
CHADL	-1.41008	4.38294	8.60173e-05	0.000398542	GBM	0	0	1	1	Not SCN-associated DEG	0	NA
CHAF1A	1.22843	4.93167	0.01576	0.0400157	GBM	0	0	1	1	Not SCN-associated DEG	0	NA
CHCHD3	1.37619	6.04999	0.00740458	0.0209558	GBM	0	0	1	1	Not SCN-associated DEG	0	NA
CHCHD5	1.26151	4.60234	0.0133989	0.0347296	GBM	0	0	1	1	Not SCN-associated DEG	0	NA
CHD3	-1.7796	6.7961	2.50731e-07	1.80529e-06	GBM	0	0	1	1	Not SCN-associated DEG	0	NA
CHD5	-5.44287	4.46152	8.46152e-120	9.20966e-117	GBM	0	0	1	1	Not SCN-associated DEG	0	NA
CHEK1	2.41382	4.08341	1.57209e-05	8.42209e-05	GBM	0	0	1	1	Not SCN-associated DEG	0	NA
CHEK2	3.37369	3.23171	2.40992e-08	1.99215e-07	GBM	0	0	1	1	Not SCN-associated DEG	0	NA
CHGA	-4.04919	4.58837	4.81138e-52	3.4153e-50	GBM	0	0	1	1	Not SCN-associated DEG	0	NA
CHGB	-3.5817	5.12983	2.84185e-37	1.23725e-35	GBM	0	0	1	1	Not SCN-associated DEG	0	NA
CHI3L2	4.89498	8.61272	1.68251e-13	2.26315e-12	GBM	0	0	1	1	Not SCN-associated DEG	0	NA
CHIC1	-1.8701	4.0248	4.60968e-08	3.69142e-07	GBM	0	0	1	1	Not SCN-associated DEG	0	NA
CHIT1	3.896	3.05852	5.858e-10	5.85397e-09	GBM	0	0	1	1	Not SCN-associated DEG	0	NA
CHL1	-0.923407	7.80607	0.0136286	0.0352621	GBM	0	0	1	1	Not SCN-associated DEG	0	NA
CHML	-1.01485	3.85154	0.00644856	0.0186338	GBM	0	0	1	1	Not SCN-associated DEG	0	NA
CHN1	-3.12795	7.0449	3.60523e-26	1.06775e-24	GBM	0	0	1	1	Not SCN-associated DEG	0	NA
CHN2	-1.92907	4.10322	1.3899e-08	1.18341e-07	GBM	0	0	1	1	Not SCN-associated DEG	0	NA
CHODL	3.54417	3.69939	6.61268e-09	5.9035e-08	GBM	0	0	1	1	Not SCN-associated DEG	0	NA
CHRD	-1.66351	4.136	1.9804e-06	1.24907e-05	GBM	0	0	1	1	Not SCN-associated DEG	0	NA
CHRDL2	3.17998	1.6487	1.50047e-07	1.12501e-06	GBM	0	0	1	1	Not SCN-associated DEG	0	NA
CHRM1	-4.81494	3.2395	2.71586e-84	6.44942e-82	GBM	0	0	1	1	Not SCN-associated DEG	0	NA
CHRM3	-2.64124	1.86987	5.25169e-17	9.20703e-16	GBM	0	0	1	1	Not SCN-associated DEG	0	NA
CHRM4	-2.86834	0.455349	2.59853e-20	5.58215e-19	GBM	0	0	1	1	Not SCN-associated DEG	0	NA
CHRNA1	5.89032	4.19404	1.83365e-16	3.10627e-15	GBM	0	0	1	1	Not SCN-associated DEG	0	NA
CHRNA4	-3.16066	2.80514	1.15046e-26	3.47023e-25	GBM	0	0	1	1	Not SCN-associated DEG	0	NA
CHRNA5	1.70592	1.6705	0.00144535	0.0050327	GBM	0	0	1	1	Not SCN-associated DEG	0	NA
CHRNA9	4.01249	2.9325	2.92108e-10	3.00523e-09	GBM	0	0	1	1	Not SCN-associated DEG	0	NA
CHRNB2	-3.02652	4.09093	5.2688e-24	1.38462e-22	GBM	0	0	1	1	Not SCN-associated DEG	0	NA
CHST1	-2.47393	5.04916	9.12337e-15	1.35718e-13	GBM	0	0	1	1	Not SCN-associated DEG	0	NA
CHST14	2.63363	5.57446	3.32666e-06	2.00695e-05	GBM	0	0	1	1	Not SCN-associated DEG	0	NA
CHST9	3.25629	4.7296	4.54419e-08	3.64121e-07	GBM	0	0	1	1	Not SCN-associated DEG	0	NA
CHSY1	1.27005	5.99391	0.0127667	0.0333159	GBM	0	0	1	1	Not SCN-associated DEG	0	NA
CHSY3	-0.909437	2.54742	0.0156315	0.0397436	GBM	0	0	1	1	Not SCN-associated DEG	0	NA
CIITA	2.12958	3.86826	9.78123e-05	0.000447941	GBM	0	0	1	1	Not SCN-associated DEG	0	NA
CILP	3.91653	2.19586	8.18284e-10	8.02975e-09	GBM	0	0	1	1	Not SCN-associated DEG	0	NA
CISD1	-0.99023	4.76946	0.00790264	0.0221589	GBM	0	0	1	1	Not SCN-associated DEG	0	NA
CISH	2.61829	3.22052	4.2689e-06	2.52176e-05	GBM	0	0	1	1	Not SCN-associated DEG	0	NA
CIT	-1.95748	5.71837	7.31542e-09	6.47775e-08	GBM	0	0	1	1	Not SCN-associated DEG	0	NA
CITED1	1.71065	4.91881	0.00117984	0.00421363	GBM	0	0	1	1	Not SCN-associated DEG	0	NA
CKAP2	1.90388	5.94509	0.000372665	0.00150274	GBM	0	0	1	1	Not SCN-associated DEG	0	NA
CKAP2L	4.72368	3.67051	1.15483e-12	1.45872e-11	GBM	0	0	1	1	Not SCN-associated DEG	0	NA
CKAP4	1.36748	6.78033	0.00773735	0.0217703	GBM	0	0	1	1	Not SCN-associated DEG	0	NA
CKLF	2.56554	5.19071	5.3026e-06	3.09046e-05	GBM	0	0	1	1	Not SCN-associated DEG	0	NA
CKMT1A	-4.16792	2.45779	7.31771e-56	6.20627e-54	GBM	0	0	1	1	Not SCN-associated DEG	0	NA
CKMT1B	-4.03736	3.54365	1.89991e-51	1.33413e-49	GBM	0	0	1	1	Not SCN-associated DEG	0	NA
CKS1B	2.26081	4.94002	4.00342e-05	0.000197838	GBM	0	0	1	1	Not SCN-associated DEG	0	NA
CKS2	4.09657	5.23674	8.97195e-11	9.69252e-10	GBM	0	0	1	1	Not SCN-associated DEG	0	NA
CLASP2	-1.28619	7.48147	0.000395436	0.00158332	GBM	0	0	1	1	Not SCN-associated DEG	0	NA
CLCA4	-3.0794	0.368839	3.59263e-24	9.53727e-23	GBM	0	0	1	1	Not SCN-associated DEG	0	NA
CLCF1	3.018	3.42234	2.75894e-07	1.97558e-06	GBM	0	0	1	1	Not SCN-associated DEG	0	NA
CLCN4	-2.82846	5.38356	2.54839e-20	5.48345e-19	GBM	0	0	1	1	Not SCN-associated DEG	0	NA
CLCN6	-1.15958	5.94264	0.00159744	0.00548769	GBM	0	0	1	1	Not SCN-associated DEG	0	NA
CLDN10	-1.24868	4.22026	0.000618808	0.00237434	GBM	0	0	1	1	Not SCN-associated DEG	0	NA
CLDN11	-2.26795	6.48237	3.85956e-12	4.69802e-11	GBM	0	0	1	1	Not SCN-associated DEG	0	NA
CLDN12	1.20782	6.25645	0.017378	0.0434734	GBM	0	0	1	1	Not SCN-associated DEG	0	NA
CLDN23	2.70318	1.45297	3.48135e-06	2.09057e-05	GBM	0	0	1	1	Not SCN-associated DEG	0	NA
CLDN5	1.23852	6.94719	0.01492	0.0382022	GBM	0	0	1	1	Not SCN-associated DEG	0	NA
CLDN7	3.52431	0.655388	3.27271e-08	2.66323e-07	GBM	0	0	1	1	Not SCN-associated DEG	0	NA
CLDND1	-1.0597	8.131	0.00422405	0.0128963	GBM	0	0	1	1	Not SCN-associated DEG	0	NA
CLEC10A	3.06112	0.679692	6.67342e-07	4.52787e-06	GBM	0	0	1	1	Not SCN-associated DEG	0	NA
CLEC11A	1.41881	3.89904	0.00605456	0.0176318	GBM	0	0	1	1	Not SCN-associated DEG	0	NA
CLEC12A	5.20068	0.930115	1.09114e-12	1.38362e-11	GBM	0	0	1	1	Not SCN-associated DEG	0	NA
CLEC17A	1.23472	1.186	0.0176124	0.0439838	GBM	0	0	1	1	Not SCN-associated DEG	0	NA
CLEC18A	2.36166	3.60365	2.25897e-05	0.000117782	GBM	0	0	1	1	Not SCN-associated DEG	0	NA
CLEC18B	3.47549	4.26774	9.68693e-09	8.44599e-08	GBM	0	0	1	1	Not SCN-associated DEG	0	NA
CLEC18C	3.46031	1.4912	2.64125e-08	2.16965e-07	GBM	0	0	1	1	Not SCN-associated DEG	0	NA
CLEC1A	1.84973	1.8207	0.000626207	0.0023985	GBM	0	0	1	1	Not SCN-associated DEG	0	NA
CLEC2B	2.82717	3.59512	1.02357e-06	6.75195e-06	GBM	0	0	1	1	Not SCN-associated DEG	0	NA
CLEC2D	1.6696	4.37716	0.00149597	0.00518599	GBM	0	0	1	1	Not SCN-associated DEG	0	NA
CLEC2L	-3.99	1.46334	5.00297e-49	3.23484e-47	GBM	0	0	1	1	Not SCN-associated DEG	0	NA
CLEC4A	2.19286	2.13019	7.62589e-05	0.000357508	GBM	0	0	1	1	Not SCN-associated DEG	0	NA
CLEC4E	4.75661	1.84904	3.69883e-12	4.52345e-11	GBM	0	0	1	1	Not SCN-associated DEG	0	NA
CLEC5A	4.23521	4.36333	3.69613e-11	4.13669e-10	GBM	0	0	1	1	Not SCN-associated DEG	0	NA
CLEC7A	1.57273	3.91878	0.00264248	0.00855776	GBM	0	0	1	1	Not SCN-associated DEG	0	NA
CLIC1	3.46192	8.17266	9.08166e-09	7.93946e-08	GBM	0	0	1	1	Not SCN-associated DEG	0	NA
CLIC2	1.35907	3.32812	0.00834635	0.0232094	GBM	0	0	1	1	Not SCN-associated DEG	0	NA
CLIC4	1.73732	9.40003	0.000998111	0.00363646	GBM	0	0	1	1	Not SCN-associated DEG	0	NA
CLIC5	-2.00557	1.20101	3.8606e-09	3.52611e-08	GBM	0	0	1	1	Not SCN-associated DEG	0	NA
CLIC6	1.43828	1.14444	0.00630825	0.0182687	GBM	0	0	1	1	Not SCN-associated DEG	0	NA
CLIP3	-1.53106	8.2563	1.54564e-05	8.30083e-05	GBM	0	0	1	1	Not SCN-associated DEG	0	NA
CLIP4	-1.24804	4.87707	0.000619167	0.00237502	GBM	0	0	1	1	Not SCN-associated DEG	0	NA
CLMN	-2.33012	4.18706	7.23244e-13	9.29752e-12	GBM	0	0	1	1	Not SCN-associated DEG	0	NA
CLN5	1.55025	6.03985	0.00290261	0.00929874	GBM	0	0	1	1	Not SCN-associated DEG	0	NA
CLN8	-1.42824	5.34281	6.68349e-05	0.000317429	GBM	0	0	1	1	Not SCN-associated DEG	0	NA
CLP1	1.2076	3.94188	0.0175766	0.0439196	GBM	0	0	1	1	Not SCN-associated DEG	0	NA
CLPP	1.27235	6.25276	0.0126122	0.0329785	GBM	0	0	1	1	Not SCN-associated DEG	0	NA
CLSPN	2.30026	2.80763	3.53425e-05	0.000176321	GBM	0	0	1	1	Not SCN-associated DEG	0	NA
CLSTN1	-1.87308	8.96698	4.1283e-08	3.32428e-07	GBM	0	0	1	1	Not SCN-associated DEG	0	NA
CLSTN2	-2.17129	3.69672	5.36423e-11	5.89253e-10	GBM	0	0	1	1	Not SCN-associated DEG	0	NA
CLSTN3	-2.88841	6.48148	2.0582e-21	4.66704e-20	GBM	0	0	1	1	Not SCN-associated DEG	0	NA
CLTB	-1.13335	6.27468	0.0020831	0.00695484	GBM	0	0	1	1	Not SCN-associated DEG	0	NA
CLUL1	-1.70837	0.836881	1.14572e-06	7.50088e-06	GBM	0	0	1	1	Not SCN-associated DEG	0	NA
CLVS1	-1.63735	2.71011	3.21908e-06	1.9465e-05	GBM	0	0	1	1	Not SCN-associated DEG	0	NA
CLVS2	-3.39379	0.486457	3.76274e-31	1.30358e-29	GBM	0	0	1	1	Not SCN-associated DEG	0	NA
CMAS	-1.47756	5.37078	3.38524e-05	0.00016973	GBM	0	0	1	1	Not SCN-associated DEG	0	NA
CMC1	1.19566	3.61412	0.0187807	0.0464046	GBM	0	0	1	1	Not SCN-associated DEG	0	NA
CMIP	-2.04375	6.23278	1.07246e-09	1.03836e-08	GBM	0	0	1	1	Not SCN-associated DEG	0	NA
CMKLR1	2.0466	4.56495	0.000159451	0.000694658	GBM	0	0	1	1	Not SCN-associated DEG	0	NA
CMTM1	1.18702	3.29293	0.0198171	0.0486615	GBM	0	0	1	1	Not SCN-associated DEG	0	NA
CMTM3	3.40721	6.68799	1.36342e-08	1.1639e-07	GBM	0	0	1	1	Not SCN-associated DEG	0	NA
CMTM4	-1.70175	6.00993	1.01036e-06	6.67833e-06	GBM	0	0	1	1	Not SCN-associated DEG	0	NA
CMTM5	-1.41257	4.70323	8.28195e-05	0.000384675	GBM	0	0	1	1	Not SCN-associated DEG	0	NA
CMTM6	2.16175	6.56184	7.48396e-05	0.000351738	GBM	0	0	1	1	Not SCN-associated DEG	0	NA
CMTM7	2.09677	3.61983	0.000120729	0.000542429	GBM	0	0	1	1	Not SCN-associated DEG	0	NA
CNDP1	-2.64094	5.18338	3.24593e-17	5.8476e-16	GBM	0	0	1	1	Not SCN-associated DEG	0	NA
CNGA3	4.31892	5.3009	1.67848e-11	1.93662e-10	GBM	0	0	1	1	Not SCN-associated DEG	0	NA
CNIH2	-1.17117	5.60511	0.00141843	0.00494952	GBM	0	0	1	1	Not SCN-associated DEG	0	NA
CNKSR1	-1.18153	0.441812	0.00151377	0.00523884	GBM	0	0	1	1	Not SCN-associated DEG	0	NA
CNKSR2	-3.70811	3.60266	8.37229e-41	4.15781e-39	GBM	0	0	1	1	Not SCN-associated DEG	0	NA
CNN2	2.28136	5.57689	3.48635e-05	0.000174465	GBM	0	0	1	1	Not SCN-associated DEG	0	NA
CNN3	2.5522	10.0104	5.71784e-06	3.31472e-05	GBM	0	0	1	1	Not SCN-associated DEG	0	NA
CNNM1	-4.55588	1.84826	2.2811e-71	3.46435e-69	GBM	0	0	1	1	Not SCN-associated DEG	0	NA
CNNM2	-1.85497	2.89714	6.61817e-08	5.18536e-07	GBM	0	0	1	1	Not SCN-associated DEG	0	NA
CNP	-2.30359	9.07258	1.41838e-12	1.77787e-11	GBM	0	0	1	1	Not SCN-associated DEG	0	NA
CNPY1	3.99768	1.66497	6.30945e-10	6.27784e-09	GBM	0	0	1	1	Not SCN-associated DEG	0	NA
CNPY4	2.25799	5.45521	4.05856e-05	0.000200336	GBM	0	0	1	1	Not SCN-associated DEG	0	NA
CNRIP1	-0.981021	6.02394	0.0085125	0.0236005	GBM	0	0	1	1	Not SCN-associated DEG	0	NA
CNST	-1.54708	4.84332	1.23914e-05	6.76605e-05	GBM	0	0	1	1	Not SCN-associated DEG	0	NA
CNTLN	2.08106	3.73304	0.000132134	0.00058881	GBM	0	0	1	1	Not SCN-associated DEG	0	NA
CNTN1	-1.64077	6.43722	2.80995e-06	1.72304e-05	GBM	0	0	1	1	Not SCN-associated DEG	0	NA
CNTN2	-3.47921	6.69672	1.57533e-34	6.03385e-33	GBM	0	0	1	1	Not SCN-associated DEG	0	NA
CNTN3	-3.42224	2.05735	1.91652e-32	6.89577e-31	GBM	0	0	1	1	Not SCN-associated DEG	0	NA
CNTN4	-3.63665	1.82372	2.89638e-38	1.30447e-36	GBM	0	0	1	1	Not SCN-associated DEG	0	NA
CNTNAP1	-2.14489	6.51013	9.53468e-11	1.0258e-09	GBM	0	0	1	1	Not SCN-associated DEG	0	NA
CNTNAP4	-3.58222	3.6742	3.40071e-37	1.47075e-35	GBM	0	0	1	1	Not SCN-associated DEG	0	NA
CNTNAP5	-3.0935	0.525865	1.96312e-24	5.30857e-23	GBM	0	0	1	1	Not SCN-associated DEG	0	NA
COBL	-1.4747	6.51943	3.50005e-05	0.000174949	GBM	0	0	1	1	Not SCN-associated DEG	0	NA
COG1	-1.24922	5.56968	0.000608375	0.0023389	GBM	0	0	1	1	Not SCN-associated DEG	0	NA
COL11A1	1.47949	5.33596	0.00426727	0.0130069	GBM	0	0	1	1	Not SCN-associated DEG	0	NA
COL12A1	1.35373	4.70599	0.00836468	0.0232548	GBM	0	0	1	1	Not SCN-associated DEG	0	NA
COL14A1	3.53115	4.6021	6.1948e-09	5.5494e-08	GBM	0	0	1	1	Not SCN-associated DEG	0	NA
COL15A1	2.66552	3.30575	3.03132e-06	1.84656e-05	GBM	0	0	1	1	Not SCN-associated DEG	0	NA
COL18A1	1.57801	7.13956	0.00248059	0.00810179	GBM	0	0	1	1	Not SCN-associated DEG	0	NA
COL1A1	5.17602	9.06942	1.87098e-14	2.73038e-13	GBM	0	0	1	1	Not SCN-associated DEG	0	NA
COL1A2	4.54462	9.44918	2.53821e-12	3.13341e-11	GBM	0	0	1	1	Not SCN-associated DEG	0	NA
COL20A1	2.66148	6.03462	2.7397e-06	1.68392e-05	GBM	0	0	1	1	Not SCN-associated DEG	0	NA
COL22A1	3.43057	4.71494	1.28386e-08	1.09969e-07	GBM	0	0	1	1	Not SCN-associated DEG	0	NA
COL28A1	4.16661	3.93091	6.53897e-11	7.12901e-10	GBM	0	0	1	1	Not SCN-associated DEG	0	NA
COL2A1	4.10935	2.22398	1.90634e-10	1.99349e-09	GBM	0	0	1	1	Not SCN-associated DEG	0	NA
COL3A1	6.33437	9.27963	1.98993e-18	3.84475e-17	GBM	0	0	1	1	Not SCN-associated DEG	0	NA
COL4A1	5.13027	9.08928	2.67912e-14	3.8708e-13	GBM	0	0	1	1	Not SCN-associated DEG	0	NA
COL4A2	4.02021	8.98962	1.40144e-10	1.48212e-09	GBM	0	0	1	1	Not SCN-associated DEG	0	NA
COL4A4	1.25353	1.88324	0.0152447	0.0389192	GBM	0	0	1	1	Not SCN-associated DEG	0	NA
COL4A5	-1.52872	5.23371	1.62099e-05	8.65215e-05	GBM	0	0	1	1	Not SCN-associated DEG	0	NA
COL4A6	3.50427	2.88017	1.02222e-08	8.88895e-08	GBM	0	0	1	1	Not SCN-associated DEG	0	NA
COL5A1	3.62715	6.49782	2.68676e-09	2.49231e-08	GBM	0	0	1	1	Not SCN-associated DEG	0	NA
COL5A2	2.82043	7.26892	9.07648e-07	6.04528e-06	GBM	0	0	1	1	Not SCN-associated DEG	0	NA
COL6A1	2.63197	9.1151	3.32674e-06	2.00695e-05	GBM	0	0	1	1	Not SCN-associated DEG	0	NA
COL6A2	3.75038	8.49982	1.06835e-09	1.03514e-08	GBM	0	0	1	1	Not SCN-associated DEG	0	NA
COL6A3	3.84259	7.11779	5.36928e-10	5.39033e-09	GBM	0	0	1	1	Not SCN-associated DEG	0	NA
COL8A1	4.71366	4.11242	1.071e-12	1.35941e-11	GBM	0	0	1	1	Not SCN-associated DEG	0	NA
COL8A2	2.31095	4.64537	2.98085e-05	0.000151372	GBM	0	0	1	1	Not SCN-associated DEG	0	NA
COL9A2	-1.15222	5.7213	0.00172637	0.00588417	GBM	0	0	1	1	Not SCN-associated DEG	0	NA
COLEC11	1.3403	1.57712	0.00963123	0.0262288	GBM	0	0	1	1	Not SCN-associated DEG	0	NA
COMMD10	1.81154	5.28978	0.000650602	0.00247525	GBM	0	0	1	1	Not SCN-associated DEG	0	NA
COMMD2	1.32936	6.18512	0.00943698	0.0257643	GBM	0	0	1	1	Not SCN-associated DEG	0	NA
COMMD6	1.37251	6.05496	0.00754727	0.0213135	GBM	0	0	1	1	Not SCN-associated DEG	0	NA
COMP	3.63832	0.241751	3.92393e-08	3.16556e-07	GBM	0	0	1	1	Not SCN-associated DEG	0	NA
COPZ1	1.31038	7.7176	0.0103793	0.0279342	GBM	0	0	1	1	Not SCN-associated DEG	0	NA
COPZ2	2.28915	4.19735	3.4894e-05	0.00017455	GBM	0	0	1	1	Not SCN-associated DEG	0	NA
COQ2	1.84952	3.86852	0.000538722	0.00209849	GBM	0	0	1	1	Not SCN-associated DEG	0	NA
CORO1C	1.26131	8.02176	0.0133033	0.0345162	GBM	0	0	1	1	Not SCN-associated DEG	0	NA
CORO2A	-1.9552	1.5688	1.12302e-08	9.7136e-08	GBM	0	0	1	1	Not SCN-associated DEG	0	NA
CORO6	-3.07743	1.35818	1.35702e-24	3.71574e-23	GBM	0	0	1	1	Not SCN-associated DEG	0	NA
CORT	-3.0874	0.849637	1.55567e-24	4.23304e-23	GBM	0	0	1	1	Not SCN-associated DEG	0	NA
COTL1	1.68874	8.2038	0.00132305	0.00465778	GBM	0	0	1	1	Not SCN-associated DEG	0	NA
COX4I2	1.50309	0.833854	0.00477779	0.0143257	GBM	0	0	1	1	Not SCN-associated DEG	0	NA
COX7A1	-1.19811	3.81312	0.00108423	0.00390438	GBM	0	0	1	1	Not SCN-associated DEG	0	NA
CP	2.90494	6.36709	5.0552e-07	3.49159e-06	GBM	0	0	1	1	Not SCN-associated DEG	0	NA
CPA4	1.92183	1.37194	0.000460472	0.00181479	GBM	0	0	1	1	Not SCN-associated DEG	0	NA
CPAMD8	-0.9433	2.09843	0.0123608	0.032438	GBM	0	0	1	1	Not SCN-associated DEG	0	NA
CPEB1	-2.45219	2.65864	2.20127e-14	3.19808e-13	GBM	0	0	1	1	Not SCN-associated DEG	0	NA
CPEB2	-1.08159	5.47681	0.00345666	0.010806	GBM	0	0	1	1	Not SCN-associated DEG	0	NA
CPEB3	-3.09566	2.55962	2.87191e-25	8.15435e-24	GBM	0	0	1	1	Not SCN-associated DEG	0	NA
CPEB4	-0.988485	6.24447	0.00798149	0.0223465	GBM	0	0	1	1	Not SCN-associated DEG	0	NA
CPLX1	-3.64359	4.5131	5.44348e-39	2.50343e-37	GBM	0	0	1	1	Not SCN-associated DEG	0	NA
CPLX2	-4.66981	6.51764	8.76844e-78	1.73522e-75	GBM	0	0	1	1	Not SCN-associated DEG	0	NA
CPLX3	-4.5733	0.994862	2.95393e-71	4.43463e-69	GBM	0	0	1	1	Not SCN-associated DEG	0	NA
CPNE1	1.49702	7.04784	0.00387735	0.0119778	GBM	0	0	1	1	Not SCN-associated DEG	0	NA
CPNE3	1.58088	7.30916	0.00244098	0.00798639	GBM	0	0	1	1	Not SCN-associated DEG	0	NA
CPNE5	-1.9295	5.76217	1.32092e-08	1.13057e-07	GBM	0	0	1	1	Not SCN-associated DEG	0	NA
CPNE6	-4.81902	4.08108	8.47879e-85	2.08946e-82	GBM	0	0	1	1	Not SCN-associated DEG	0	NA
CPNE7	-4.13635	1.75901	2.11516e-54	1.66422e-52	GBM	0	0	1	1	Not SCN-associated DEG	0	NA
CPNE9	-4.86498	0.442067	7.91924e-84	1.81462e-81	GBM	0	0	1	1	Not SCN-associated DEG	0	NA
CPOX	-0.908342	4.4556	0.0154677	0.0394121	GBM	0	0	1	1	Not SCN-associated DEG	0	NA
CPSF3	1.32645	5.63484	0.00959097	0.026141	GBM	0	0	1	1	Not SCN-associated DEG	0	NA
CPSF4	1.4379	6.13028	0.00534373	0.0158264	GBM	0	0	1	1	Not SCN-associated DEG	0	NA
CPXM1	4.35909	6.52426	1.13695e-11	1.32824e-10	GBM	0	0	1	1	Not SCN-associated DEG	0	NA
CRADD	1.19023	3.94678	0.0191495	0.0471731	GBM	0	0	1	1	Not SCN-associated DEG	0	NA
CRB1	1.21077	5.40752	0.0171615	0.0430222	GBM	0	0	1	1	Not SCN-associated DEG	0	NA
CREB3L4	1.80778	3.23529	0.000705061	0.00265307	GBM	0	0	1	1	Not SCN-associated DEG	0	NA
CREG2	-5.23336	2.80194	1.06653e-106	6.33177e-104	GBM	0	0	1	1	Not SCN-associated DEG	0	NA
CRELD1	-0.888343	5.50331	0.0179769	0.0447571	GBM	0	0	1	1	Not SCN-associated DEG	0	NA
CRHBP	-3.66278	1.51251	7.65834e-39	3.4974e-37	GBM	0	0	1	1	Not SCN-associated DEG	0	NA
CRHR1	-3.47669	1.15485	1.17583e-33	4.36294e-32	GBM	0	0	1	1	Not SCN-associated DEG	0	NA
CRIP1	2.31706	3.74599	2.96057e-05	0.000150459	GBM	0	0	1	1	Not SCN-associated DEG	0	NA
CRISPLD1	3.68513	7.32205	1.74408e-09	1.65188e-08	GBM	0	0	1	1	Not SCN-associated DEG	0	NA
CRLF1	-1.20085	3.33623	0.00106899	0.003858	GBM	0	0	1	1	Not SCN-associated DEG	0	NA
CRLS1	1.516	6.19602	0.00350168	0.0109336	GBM	0	0	1	1	Not SCN-associated DEG	0	NA
CROT	2.06426	5.81185	0.000138937	0.000615554	GBM	0	0	1	1	Not SCN-associated DEG	0	NA
CRTAC1	-1.88043	3.54771	3.81617e-08	3.08435e-07	GBM	0	0	1	1	Not SCN-associated DEG	0	NA
CRTAP	1.19268	7.99541	0.0186788	0.046213	GBM	0	0	1	1	Not SCN-associated DEG	0	NA
CRTC1	-1.80526	5.67884	1.56367e-07	1.16904e-06	GBM	0	0	1	1	Not SCN-associated DEG	0	NA
CRY2	-2.04186	5.50097	1.12977e-09	1.09061e-08	GBM	0	0	1	1	Not SCN-associated DEG	0	NA
CRYGS	2.32146	2.45736	3.35427e-05	0.000168501	GBM	0	0	1	1	Not SCN-associated DEG	0	NA
CRYM	-4.26107	4.04298	6.0876e-60	5.80366e-58	GBM	0	0	1	1	Not SCN-associated DEG	0	NA
CRYZ	1.74046	5.72568	0.000985921	0.00360199	GBM	0	0	1	1	Not SCN-associated DEG	0	NA
CSF1	1.2727	6.06279	0.0125994	0.0329516	GBM	0	0	1	1	Not SCN-associated DEG	0	NA
CSF2RB	1.65148	2.8343	0.00175111	0.00595605	GBM	0	0	1	1	Not SCN-associated DEG	0	NA
CSF3R	1.48042	4.92211	0.00427464	0.0130233	GBM	0	0	1	1	Not SCN-associated DEG	0	NA
CSGALNACT1	-0.907625	5.41884	0.0154919	0.03945	GBM	0	0	1	1	Not SCN-associated DEG	0	NA
CSMD1	-2.55103	3.44233	8.19549e-16	1.32806e-14	GBM	0	0	1	1	Not SCN-associated DEG	0	NA
CSMD3	-2.75109	1.9911	9.77195e-19	1.92216e-17	GBM	0	0	1	1	Not SCN-associated DEG	0	NA
CSPG4	1.88863	7.63393	0.000407174	0.00162434	GBM	0	0	1	1	Not SCN-associated DEG	0	NA
CSRNP3	-2.6852	0.808583	2.39901e-17	4.35186e-16	GBM	0	0	1	1	Not SCN-associated DEG	0	NA
CSRP1	-0.874365	8.94361	0.0199017	0.0488051	GBM	0	0	1	1	Not SCN-associated DEG	0	NA
CSRP2	3.37022	7.25573	1.78329e-08	1.49785e-07	GBM	0	0	1	1	Not SCN-associated DEG	0	NA
CST3	1.20853	10.8652	0.0172742	0.0432634	GBM	0	0	1	1	Not SCN-associated DEG	0	NA
CST7	2.53233	0.850516	1.36411e-05	7.40816e-05	GBM	0	0	1	1	Not SCN-associated DEG	0	NA
CSTA	5.03699	1.95914	6.15489e-13	7.94358e-12	GBM	0	0	1	1	Not SCN-associated DEG	0	NA
CSTB	1.18724	6.99484	0.0191955	0.0472597	GBM	0	0	1	1	Not SCN-associated DEG	0	NA
CTBS	1.6343	4.65403	0.00182767	0.00618264	GBM	0	0	1	1	Not SCN-associated DEG	0	NA
CTDSP1	1.21264	6.93019	0.0169576	0.0425829	GBM	0	0	1	1	Not SCN-associated DEG	0	NA
CTF1	1.38622	2.9573	0.00738327	0.0209046	GBM	0	0	1	1	Not SCN-associated DEG	0	NA
CTHRC1	3.86038	4.52419	5.60382e-10	5.60854e-09	GBM	0	0	1	1	Not SCN-associated DEG	0	NA
CTLA4	2.80336	0.425861	4.03758e-06	2.40031e-05	GBM	0	0	1	1	Not SCN-associated DEG	0	NA
CTNNA2	-1.20494	6.70443	0.000987653	0.00360731	GBM	0	0	1	1	Not SCN-associated DEG	0	NA
CTNNA3	-1.80456	0.241857	2.29453e-07	1.66309e-06	GBM	0	0	1	1	Not SCN-associated DEG	0	NA
CTNNAL1	2.12196	5.23964	9.70374e-05	0.00044486	GBM	0	0	1	1	Not SCN-associated DEG	0	NA
CTPS2	1.70974	5.09029	0.00118242	0.00422072	GBM	0	0	1	1	Not SCN-associated DEG	0	NA
CTSB	1.47103	10.6168	0.00445609	0.0135068	GBM	0	0	1	1	Not SCN-associated DEG	0	NA
CTSC	2.86083	6.81506	6.85862e-07	4.64629e-06	GBM	0	0	1	1	Not SCN-associated DEG	0	NA
CTSK	2.78061	5.20974	1.24206e-06	8.07494e-06	GBM	0	0	1	1	Not SCN-associated DEG	0	NA
CTSO	1.55136	6.2158	0.00288228	0.00924041	GBM	0	0	1	1	Not SCN-associated DEG	0	NA
CTSS	2.74112	6.64105	1.57887e-06	1.00987e-05	GBM	0	0	1	1	Not SCN-associated DEG	0	NA
CTSW	2.58587	0.572543	1.15353e-05	6.34638e-05	GBM	0	0	1	1	Not SCN-associated DEG	0	NA
CTSZ	1.75053	7.40025	0.000925411	0.00339899	GBM	0	0	1	1	Not SCN-associated DEG	0	NA
CTXN1	-1.37411	6.29535	0.000135089	0.000600542	GBM	0	0	1	1	Not SCN-associated DEG	0	NA
CTXN2	-1.39503	0.764395	0.000122685	0.00055027	GBM	0	0	1	1	Not SCN-associated DEG	0	NA
CUBN	1.81249	3.05979	0.000689818	0.00260396	GBM	0	0	1	1	Not SCN-associated DEG	0	NA
CUX2	-4.55672	2.3646	1.48791e-71	2.28631e-69	GBM	0	0	1	1	Not SCN-associated DEG	0	NA
CX3CL1	-1.37658	6.67229	0.000130702	0.000583425	GBM	0	0	1	1	Not SCN-associated DEG	0	NA
CXCL10	4.83202	4.60037	4.04586e-13	5.29489e-12	GBM	0	0	1	1	Not SCN-associated DEG	0	NA
CXCL11	4.34996	2.69505	3.38203e-11	3.79491e-10	GBM	0	0	1	1	Not SCN-associated DEG	0	NA
CXCL13	7.57881	2.63908	1.51398e-19	3.10426e-18	GBM	0	0	1	1	Not SCN-associated DEG	0	NA
CXCL16	2.17823	6.77163	6.73415e-05	0.000319719	GBM	0	0	1	1	Not SCN-associated DEG	0	NA
CXCL3	2.30806	2.27017	3.68024e-05	0.000183045	GBM	0	0	1	1	Not SCN-associated DEG	0	NA
CXCL5	2.26353	2.97082	4.38753e-05	0.000215192	GBM	0	0	1	1	Not SCN-associated DEG	0	NA
CXCL6	2.33206	1.05075	4.63862e-05	0.000226317	GBM	0	0	1	1	Not SCN-associated DEG	0	NA
CXCL9	4.62921	2.76652	4.31127e-12	5.21868e-11	GBM	0	0	1	1	Not SCN-associated DEG	0	NA
CXCR1	2.45251	0.252237	3.0286e-05	0.000153677	GBM	0	0	1	1	Not SCN-associated DEG	0	NA
CXCR2	3.81155	1.38737	2.69788e-09	2.50085e-08	GBM	0	0	1	1	Not SCN-associated DEG	0	NA
CXCR4	3.21871	6.52809	5.37151e-08	4.25712e-07	GBM	0	0	1	1	Not SCN-associated DEG	0	NA
CXorf21	1.76462	1.6953	0.00100736	0.00366101	GBM	0	0	1	1	Not SCN-associated DEG	0	NA
CYB5A	1.25284	5.00163	0.0139615	0.0360378	GBM	0	0	1	1	Not SCN-associated DEG	0	NA
CYB5R4	1.29087	4.35773	0.011576	0.0306619	GBM	0	0	1	1	Not SCN-associated DEG	0	NA
CYBA	1.99443	6.33826	0.000214031	0.000909387	GBM	0	0	1	1	Not SCN-associated DEG	0	NA
CYBB	2.05176	6.69413	0.000149762	0.000657716	GBM	0	0	1	1	Not SCN-associated DEG	0	NA
CYBRD1	1.21438	7.12532	0.0168078	0.042298	GBM	0	0	1	1	Not SCN-associated DEG	0	NA
CYFIP2	-2.48719	6.94834	5.7494e-15	8.72159e-14	GBM	0	0	1	1	Not SCN-associated DEG	0	NA
CYGB	-2.24163	3.16982	8.97105e-12	1.05559e-10	GBM	0	0	1	1	Not SCN-associated DEG	0	NA
CYLD	-1.19437	5.76589	0.00110938	0.00398284	GBM	0	0	1	1	Not SCN-associated DEG	0	NA
CYP19A1	5.03878	2.31259	3.58674e-13	4.72243e-12	GBM	0	0	1	1	Not SCN-associated DEG	0	NA
CYP20A1	1.22565	5.01625	0.0159799	0.040519	GBM	0	0	1	1	Not SCN-associated DEG	0	NA
CYP26A1	-1.24224	0.188929	0.000788714	0.00293571	GBM	0	0	1	1	Not SCN-associated DEG	0	NA
CYP26B1	-3.40151	2.91597	3.50619e-32	1.24441e-30	GBM	0	0	1	1	Not SCN-associated DEG	0	NA
CYP2E1	-2.31681	0.786716	2.39585e-12	2.97172e-11	GBM	0	0	1	1	Not SCN-associated DEG	0	NA
CYP2U1	1.36748	5.58725	0.00775932	0.021818	GBM	0	0	1	1	Not SCN-associated DEG	0	NA
CYP39A1	1.4935	1.13152	0.00470291	0.0141336	GBM	0	0	1	1	Not SCN-associated DEG	0	NA
CYP3A5	1.51963	0.906015	0.00438173	0.0133061	GBM	0	0	1	1	Not SCN-associated DEG	0	NA
CYP46A1	-3.16492	4.50514	6.42569e-27	1.95631e-25	GBM	0	0	1	1	Not SCN-associated DEG	0	NA
CYP4F12	1.58261	0.354611	0.0038041	0.011785	GBM	0	0	1	1	Not SCN-associated DEG	0	NA
CYP4X1	-3.8314	1.04645	1.19856e-43	6.31223e-42	GBM	0	0	1	1	Not SCN-associated DEG	0	NA
CYP7B1	-1.72369	0.623426	9.41714e-07	6.26578e-06	GBM	0	0	1	1	Not SCN-associated DEG	0	NA
CYS1	-2.52494	1.27592	3.40819e-15	5.29934e-14	GBM	0	0	1	1	Not SCN-associated DEG	0	NA
CYSLTR1	1.4471	0.560352	0.00669821	0.019236	GBM	0	0	1	1	Not SCN-associated DEG	0	NA
CYTH1	-1.78945	5.46254	2.10874e-07	1.53953e-06	GBM	0	0	1	1	Not SCN-associated DEG	0	NA
CYTH4	1.43214	5.04179	0.00553487	0.0163332	GBM	0	0	1	1	Not SCN-associated DEG	0	NA
CYTIP	2.5706	2.86883	6.28733e-06	3.61438e-05	GBM	0	0	1	1	Not SCN-associated DEG	0	NA
CYTL1	3.82161	4.56635	7.62082e-10	7.48951e-09	GBM	0	0	1	1	Not SCN-associated DEG	0	NA
CYYR1	1.37781	3.77507	0.00751857	0.0212462	GBM	0	0	1	1	Not SCN-associated DEG	0	NA
DAAM2	-1.25685	7.35878	0.000555129	0.00215405	GBM	0	0	1	1	Not SCN-associated DEG	0	NA
DAB1	-2.23072	0.954715	2.11553e-11	2.42376e-10	GBM	0	0	1	1	Not SCN-associated DEG	0	NA
DAB2	2.13751	5.75989	8.75867e-05	0.000405519	GBM	0	0	1	1	Not SCN-associated DEG	0	NA
DACH2	-3.99937	1.23885	4.17064e-49	2.72363e-47	GBM	0	0	1	1	Not SCN-associated DEG	0	NA
DACT3	-1.5616	5.68442	9.86977e-06	5.48783e-05	GBM	0	0	1	1	Not SCN-associated DEG	0	NA
DAD1	1.38754	7.50288	0.00696126	0.0198471	GBM	0	0	1	1	Not SCN-associated DEG	0	NA
DAGLA	-1.42902	5.36161	6.60697e-05	0.000314138	GBM	0	0	1	1	Not SCN-associated DEG	0	NA
DAO	2.5074	0.579509	2.16491e-05	0.000113194	GBM	0	0	1	1	Not SCN-associated DEG	0	NA
DAP	1.7881	7.44752	0.000742069	0.00278031	GBM	0	0	1	1	Not SCN-associated DEG	0	NA
DAPK2	-1.21765	2.5674	0.00090559	0.00333556	GBM	0	0	1	1	Not SCN-associated DEG	0	NA
DAPL1	3.52306	1.66602	1.47011e-08	1.24682e-07	GBM	0	0	1	1	Not SCN-associated DEG	0	NA
DAPP1	1.54298	1.53309	0.00354023	0.0110408	GBM	0	0	1	1	Not SCN-associated DEG	0	NA
DARS2	1.32782	4.54959	0.00956754	0.0260826	GBM	0	0	1	1	Not SCN-associated DEG	0	NA
DAZ1	8.02285	2.8409	7.63225e-21	1.6782e-19	GBM	0	0	1	1	Not SCN-associated DEG	0	NA
DBF4	2.71162	4.43597	2.09213e-06	1.31557e-05	GBM	0	0	1	1	Not SCN-associated DEG	0	NA
DBI	2.50194	9.42484	8.02503e-06	4.53548e-05	GBM	0	0	1	1	Not SCN-associated DEG	0	NA
DBNDD2	-2.18116	7.13865	3.80214e-11	4.24812e-10	GBM	0	0	1	1	Not SCN-associated DEG	0	NA
DBP	-1.45887	4.131	4.46377e-05	0.000218521	GBM	0	0	1	1	Not SCN-associated DEG	0	NA
DBR1	1.20455	4.73144	0.0177472	0.0442696	GBM	0	0	1	1	Not SCN-associated DEG	0	NA
DBX2	2.23647	3.93224	4.95491e-05	0.000240401	GBM	0	0	1	1	Not SCN-associated DEG	0	NA
DCAF12	1.4313	6.17516	0.00553349	0.0163329	GBM	0	0	1	1	Not SCN-associated DEG	0	NA
DCAF13	1.77974	5.74069	0.000783126	0.00291657	GBM	0	0	1	1	Not SCN-associated DEG	0	NA
DCAF6	-1.4152	5.73892	7.92983e-05	0.000370163	GBM	0	0	1	1	Not SCN-associated DEG	0	NA
DCBLD2	1.7221	6.02656	0.00109544	0.00394147	GBM	0	0	1	1	Not SCN-associated DEG	0	NA
DCC	-0.898249	1.8907	0.0172453	0.0432074	GBM	0	0	1	1	Not SCN-associated DEG	0	NA
DCHS1	1.31023	6.75343	0.010397	0.0279759	GBM	0	0	1	1	Not SCN-associated DEG	0	NA
DCHS2	-1.05413	2.2109	0.0047024	0.0141336	GBM	0	0	1	1	Not SCN-associated DEG	0	NA
DCLK1	-1.68771	7.25465	1.27785e-06	8.27054e-06	GBM	0	0	1	1	Not SCN-associated DEG	0	NA
DCLK3	-2.61419	0.444916	3.89188e-16	6.45894e-15	GBM	0	0	1	1	Not SCN-associated DEG	0	NA
DCLRE1B	1.38916	4.57163	0.00696266	0.0198471	GBM	0	0	1	1	Not SCN-associated DEG	0	NA
DCN	2.10627	8.05074	0.000106077	0.000482272	GBM	0	0	1	1	Not SCN-associated DEG	0	NA
DCPS	1.54017	4.31905	0.00309735	0.00982144	GBM	0	0	1	1	Not SCN-associated DEG	0	NA
DCT	1.51976	1.01059	0.00414112	0.0127064	GBM	0	0	1	1	Not SCN-associated DEG	0	NA
DCTN1	-1.7777	8.07862	2.58334e-07	1.85594e-06	GBM	0	0	1	1	Not SCN-associated DEG	0	NA
DCX	1.93575	5.99169	0.000307039	0.00126409	GBM	0	0	1	1	Not SCN-associated DEG	0	NA
DDB2	1.76262	4.75324	0.000872062	0.00322024	GBM	0	0	1	1	Not SCN-associated DEG	0	NA
DDHD2	-1.38205	5.8335	0.000122314	0.000548984	GBM	0	0	1	1	Not SCN-associated DEG	0	NA
DDI2	-1.39662	0.997888	0.000114285	0.000516139	GBM	0	0	1	1	Not SCN-associated DEG	0	NA
DDIT4	1.39992	7.37502	0.00652268	0.0188188	GBM	0	0	1	1	Not SCN-associated DEG	0	NA
DDIT4L	2.09668	4.68812	0.000114468	0.000516609	GBM	0	0	1	1	Not SCN-associated DEG	0	NA
DDN	-5.28869	4.63229	1.70499e-110	1.17204e-107	GBM	0	0	1	1	Not SCN-associated DEG	0	NA
DDOST	1.41931	8.10344	0.0058827	0.0172173	GBM	0	0	1	1	Not SCN-associated DEG	0	NA
DDR1	1.42333	9.99904	0.00575507	0.016897	GBM	0	0	1	1	Not SCN-associated DEG	0	NA
DDR2	1.83078	3.76221	0.000600699	0.00231369	GBM	0	0	1	1	Not SCN-associated DEG	0	NA
DDX11	1.58072	4.62098	0.00246809	0.00806498	GBM	0	0	1	1	Not SCN-associated DEG	0	NA
DDX11L2	2.24244	0.92274	7.76261e-05	0.000363391	GBM	0	0	1	1	Not SCN-associated DEG	0	NA
DDX24	-1.32637	7.45105	0.000244503	0.00102816	GBM	0	0	1	1	Not SCN-associated DEG	0	NA
DDX25	-1.69029	3.25097	1.31637e-06	8.49044e-06	GBM	0	0	1	1	Not SCN-associated DEG	0	NA
DDX52	1.18604	4.8776	0.0194039	0.0477187	GBM	0	0	1	1	Not SCN-associated DEG	0	NA
DDX59	1.23541	4.42246	0.0152756	0.0389753	GBM	0	0	1	1	Not SCN-associated DEG	0	NA
DDX60	1.75528	4.72452	0.000909756	0.00334713	GBM	0	0	1	1	Not SCN-associated DEG	0	NA
DDX60L	2.0711	4.43659	0.000137825	0.000611661	GBM	0	0	1	1	Not SCN-associated DEG	0	NA
DEAF1	-1.09195	6.2941	0.00312446	0.00989537	GBM	0	0	1	1	Not SCN-associated DEG	0	NA
DECR1	1.4089	6.29607	0.00623101	0.0180771	GBM	0	0	1	1	Not SCN-associated DEG	0	NA
DEF6	1.23235	3.77821	0.0155895	0.03966	GBM	0	0	1	1	Not SCN-associated DEG	0	NA
DEFA1B	6.06399	1.34892	1.45173e-14	2.13285e-13	GBM	0	0	1	1	Not SCN-associated DEG	0	NA
DEGS2	-2.2338	0.45938	1.73688e-11	2.00224e-10	GBM	0	0	1	1	Not SCN-associated DEG	0	NA
DEK	1.22921	7.05573	0.0156215	0.0397337	GBM	0	0	1	1	Not SCN-associated DEG	0	NA
DENND2A	1.91803	7.34113	0.00034091	0.00138754	GBM	0	0	1	1	Not SCN-associated DEG	0	NA
DENND2D	3.2726	2.93996	5.19516e-08	4.12737e-07	GBM	0	0	1	1	Not SCN-associated DEG	0	NA
DENND5B	-1.21218	5.26669	0.000918379	0.003376	GBM	0	0	1	1	Not SCN-associated DEG	0	NA
DEPDC1	4.22391	3.6972	4.73898e-11	5.2321e-10	GBM	0	0	1	1	Not SCN-associated DEG	0	NA
DEPDC1B	3.98032	3.36747	2.92217e-10	3.00523e-09	GBM	0	0	1	1	Not SCN-associated DEG	0	NA
DEPDC5	-1.0124	3.86708	0.00656629	0.0189154	GBM	0	0	1	1	Not SCN-associated DEG	0	NA
DERA	2.01098	5.56661	0.000193981	0.000832868	GBM	0	0	1	1	Not SCN-associated DEG	0	NA
DERL2	1.45584	4.99041	0.00487502	0.0145604	GBM	0	0	1	1	Not SCN-associated DEG	0	NA
DES	2.16862	3.63653	7.68581e-05	0.000360059	GBM	0	0	1	1	Not SCN-associated DEG	0	NA
DGAT2	-1.15779	2.84134	0.00169691	0.0057917	GBM	0	0	1	1	Not SCN-associated DEG	0	NA
DGKB	-2.33242	4.40974	6.67523e-13	8.60663e-12	GBM	0	0	1	1	Not SCN-associated DEG	0	NA
DGKE	-3.66546	2.37379	2.60783e-39	1.22082e-37	GBM	0	0	1	1	Not SCN-associated DEG	0	NA
DGKG	-1.02036	5.16055	0.00606061	0.0176455	GBM	0	0	1	1	Not SCN-associated DEG	0	NA
DGKI	-1.36928	2.02488	0.000158163	0.000689968	GBM	0	0	1	1	Not SCN-associated DEG	0	NA
DGKQ	-1.45914	4.23701	4.44045e-05	0.000217542	GBM	0	0	1	1	Not SCN-associated DEG	0	NA
DGKZ	-2.95972	5.69928	9.60613e-23	2.36282e-21	GBM	0	0	1	1	Not SCN-associated DEG	0	NA
DHCR24	-1.56459	7.14191	9.3517e-06	5.21754e-05	GBM	0	0	1	1	Not SCN-associated DEG	0	NA
DHFR	1.89958	5.21567	0.00038441	0.00154438	GBM	0	0	1	1	Not SCN-associated DEG	0	NA
DHRS13	1.64445	4.83024	0.00172066	0.00586777	GBM	0	0	1	1	Not SCN-associated DEG	0	NA
DHRS3	1.78181	6.52847	0.000771549	0.00287673	GBM	0	0	1	1	Not SCN-associated DEG	0	NA
DHRSX	2.402	5.21734	1.58323e-05	8.47134e-05	GBM	0	0	1	1	Not SCN-associated DEG	0	NA
DHX40	1.61308	6.94479	0.00203861	0.00682025	GBM	0	0	1	1	Not SCN-associated DEG	0	NA
DIABLO	1.21615	6.34864	0.0166781	0.04201	GBM	0	0	1	1	Not SCN-associated DEG	0	NA
DIAPH3	2.6304	2.83121	4.13668e-06	2.45587e-05	GBM	0	0	1	1	Not SCN-associated DEG	0	NA
DIO2	-1.47087	4.99307	3.72919e-05	0.000185198	GBM	0	0	1	1	Not SCN-associated DEG	0	NA
DIP2C	-1.57729	5.44213	7.76097e-06	4.39385e-05	GBM	0	0	1	1	Not SCN-associated DEG	0	NA
DIRAS1	-1.83509	6.27613	8.78767e-08	6.80758e-07	GBM	0	0	1	1	Not SCN-associated DEG	0	NA
DIRAS2	-2.94652	5.18119	1.75083e-22	4.25047e-21	GBM	0	0	1	1	Not SCN-associated DEG	0	NA
DIRAS3	2.0328	5.21529	0.00016997	0.00073827	GBM	0	0	1	1	Not SCN-associated DEG	0	NA
DISC1	1.52794	4.84745	0.00329934	0.0103863	GBM	0	0	1	1	Not SCN-associated DEG	0	NA
DISP1	1.87767	4.25066	0.000450619	0.00178295	GBM	0	0	1	1	Not SCN-associated DEG	0	NA
DISP2	-2.00859	4.00186	2.50085e-09	2.32316e-08	GBM	0	0	1	1	Not SCN-associated DEG	0	NA
DIXDC1	-1.99058	5.22877	3.597e-09	3.29456e-08	GBM	0	0	1	1	Not SCN-associated DEG	0	NA
DKC1	1.18085	6.13905	0.0198238	0.0486689	GBM	0	0	1	1	Not SCN-associated DEG	0	NA
DKK1	4.17921	3.39845	7.11139e-11	7.73371e-10	GBM	0	0	1	1	Not SCN-associated DEG	0	NA
DKK2	-0.997687	0.948826	0.00845289	0.0234651	GBM	0	0	1	1	Not SCN-associated DEG	0	NA
DKK3	-1.45075	8.62006	4.86565e-05	0.000236598	GBM	0	0	1	1	Not SCN-associated DEG	0	NA
DLEC1	2.29645	2.76141	3.73221e-05	0.000185244	GBM	0	0	1	1	Not SCN-associated DEG	0	NA
DLEU1	3.03023	3.14828	2.71164e-07	1.94277e-06	GBM	0	0	1	1	Not SCN-associated DEG	0	NA
DLEU7	-1.85554	0.554496	9.14032e-08	7.06819e-07	GBM	0	0	1	1	Not SCN-associated DEG	0	NA
DLG1	-1.02343	6.22018	0.00588481	0.0172173	GBM	0	0	1	1	Not SCN-associated DEG	0	NA
DLG2	-3.80785	4.9731	5.73737e-44	3.0586e-42	GBM	0	0	1	1	Not SCN-associated DEG	0	NA
DLG3	-2.39388	4.83065	1.08989e-13	1.49214e-12	GBM	0	0	1	1	Not SCN-associated DEG	0	NA
DLG4	-2.84242	6.50768	1.39308e-20	3.04775e-19	GBM	0	0	1	1	Not SCN-associated DEG	0	NA
DLGAP1	-3.02329	4.02885	6.21814e-24	1.62756e-22	GBM	0	0	1	1	Not SCN-associated DEG	0	NA
DLGAP2	-5.18449	1.76739	7.04386e-103	3.06666e-100	GBM	0	0	1	1	Not SCN-associated DEG	0	NA
DLGAP3	-4.19708	3.28306	2.94136e-57	2.63131e-55	GBM	0	0	1	1	Not SCN-associated DEG	0	NA
DLGAP5	8.39709	3.96288	3.59727e-23	9.00075e-22	GBM	0	0	1	1	Not SCN-associated DEG	0	NA
DLK1	6.11793	3.95888	4.76262e-17	8.38337e-16	GBM	0	0	1	1	Not SCN-associated DEG	0	NA
DLK2	-2.30222	0.741459	3.91084e-12	4.756e-11	GBM	0	0	1	1	Not SCN-associated DEG	0	NA
DLL1	1.18909	5.61914	0.0190915	0.0470755	GBM	0	0	1	1	Not SCN-associated DEG	0	NA
DLL3	3.37213	6.37433	1.76325e-08	1.48197e-07	GBM	0	0	1	1	Not SCN-associated DEG	0	NA
DLX1	-0.963454	3.65393	0.0100955	0.0273224	GBM	0	0	1	1	Not SCN-associated DEG	0	NA
DLX5	1.76068	3.36379	0.000913668	0.00335963	GBM	0	0	1	1	Not SCN-associated DEG	0	NA
DMRTA2	4.23215	4.13833	4.15867e-11	4.63195e-10	GBM	0	0	1	1	Not SCN-associated DEG	0	NA
DMWD	-0.930701	5.79703	0.0128914	0.0336077	GBM	0	0	1	1	Not SCN-associated DEG	0	NA
DMXL1	-1.02543	5.05863	0.00580357	0.0170185	GBM	0	0	1	1	Not SCN-associated DEG	0	NA
DMXL2	-1.70057	5.53528	1.03653e-06	6.83399e-06	GBM	0	0	1	1	Not SCN-associated DEG	0	NA
DNAH1	-1.23161	3.36582	0.000758306	0.00283059	GBM	0	0	1	1	Not SCN-associated DEG	0	NA
DNAH10	-1.6025	1.09013	6.77733e-06	3.87051e-05	GBM	0	0	1	1	Not SCN-associated DEG	0	NA
DNAH17	-2.66028	2.45206	2.23456e-17	4.06485e-16	GBM	0	0	1	1	Not SCN-associated DEG	0	NA
DNAH6	-1.24708	1.21577	0.000675005	0.00255474	GBM	0	0	1	1	Not SCN-associated DEG	0	NA
DNAH9	1.61881	4.93558	0.00198921	0.00667206	GBM	0	0	1	1	Not SCN-associated DEG	0	NA
DNAJA4	-2.8025	4.94625	7.40491e-20	1.55491e-18	GBM	0	0	1	1	Not SCN-associated DEG	0	NA
DNAJB14	-1.06038	3.76639	0.00426976	0.0130115	GBM	0	0	1	1	Not SCN-associated DEG	0	NA
DNAJB2	-1.53007	7.42004	1.57058e-05	8.41747e-05	GBM	0	0	1	1	Not SCN-associated DEG	0	NA
DNAJC1	1.17596	4.42152	0.0204423	0.0499185	GBM	0	0	1	1	Not SCN-associated DEG	0	NA
DNAJC12	-1.99504	3.16882	3.58191e-09	3.28304e-08	GBM	0	0	1	1	Not SCN-associated DEG	0	NA
DNAJC22	1.3548	2.15837	0.00899073	0.0247634	GBM	0	0	1	1	Not SCN-associated DEG	0	NA
DNAJC27	-1.64183	3.35212	2.91979e-06	1.78453e-05	GBM	0	0	1	1	Not SCN-associated DEG	0	NA
DNAJC28	-0.887993	1.33457	0.0189976	0.0468785	GBM	0	0	1	1	Not SCN-associated DEG	0	NA
DNAJC5	-1.65354	7.33614	2.26917e-06	1.41536e-05	GBM	0	0	1	1	Not SCN-associated DEG	0	NA
DNAJC6	-3.45293	6.07168	7.83412e-34	2.93185e-32	GBM	0	0	1	1	Not SCN-associated DEG	0	NA
DNAL4	-0.972138	4.55895	0.00922057	0.0252908	GBM	0	0	1	1	Not SCN-associated DEG	0	NA
DNALI1	2.69962	6.27462	2.10592e-06	1.32301e-05	GBM	0	0	1	1	Not SCN-associated DEG	0	NA
DNASE2	1.4992	6.44117	0.00383625	0.0118733	GBM	0	0	1	1	Not SCN-associated DEG	0	NA
DNM1	-4.01783	6.95954	4.97477e-51	3.41976e-49	GBM	0	0	1	1	Not SCN-associated DEG	0	NA
DNM1L	-1.05276	6.61827	0.00451153	0.0136369	GBM	0	0	1	1	Not SCN-associated DEG	0	NA
DNM1P35	-1.14747	0.561555	0.00217771	0.00722274	GBM	0	0	1	1	Not SCN-associated DEG	0	NA
DNM3	-2.99961	5.02948	1.69206e-23	4.3164e-22	GBM	0	0	1	1	Not SCN-associated DEG	0	NA
DNMBP	1.27275	4.64337	0.0126639	0.0331005	GBM	0	0	1	1	Not SCN-associated DEG	0	NA
DNMT3B	1.68197	1.89246	0.00157625	0.00542845	GBM	0	0	1	1	Not SCN-associated DEG	0	NA
DOC2A	-4.34814	3.55519	2.65196e-63	2.83912e-61	GBM	0	0	1	1	Not SCN-associated DEG	0	NA
DOCK10	-0.945079	5.77246	0.0114802	0.0304267	GBM	0	0	1	1	Not SCN-associated DEG	0	NA
DOCK11	1.44087	4.34846	0.00529853	0.0157104	GBM	0	0	1	1	Not SCN-associated DEG	0	NA
DOCK2	1.31807	4.7151	0.0100617	0.0272477	GBM	0	0	1	1	Not SCN-associated DEG	0	NA
DOCK3	-3.10756	5.02724	1.04769e-25	3.03413e-24	GBM	0	0	1	1	Not SCN-associated DEG	0	NA
DOCK5	-2.78529	2.80575	1.87519e-19	3.82686e-18	GBM	0	0	1	1	Not SCN-associated DEG	0	NA
DOCK6	1.54718	5.37324	0.00295874	0.00945767	GBM	0	0	1	1	Not SCN-associated DEG	0	NA
DOCK9	-2.41447	5.31687	5.75854e-14	8.09605e-13	GBM	0	0	1	1	Not SCN-associated DEG	0	NA
DOHH	-1.61854	4.13075	4.14058e-06	2.45707e-05	GBM	0	0	1	1	Not SCN-associated DEG	0	NA
DOK1	1.72613	4.9692	0.00107658	0.00388138	GBM	0	0	1	1	Not SCN-associated DEG	0	NA
DOK2	2.64245	1.90483	4.86055e-06	2.84936e-05	GBM	0	0	1	1	Not SCN-associated DEG	0	NA
DOK3	2.24729	4.2114	4.55056e-05	0.000222353	GBM	0	0	1	1	Not SCN-associated DEG	0	NA
DOK5	1.56879	5.67601	0.00262207	0.0085022	GBM	0	0	1	1	Not SCN-associated DEG	0	NA
DOK6	-3.93058	2.97025	1.29667e-47	7.69811e-46	GBM	0	0	1	1	Not SCN-associated DEG	0	NA
DONSON	1.62357	4.49529	0.00194242	0.00653024	GBM	0	0	1	1	Not SCN-associated DEG	0	NA
DPEP1	8.22971	3.2973	7.74692e-22	1.80361e-20	GBM	0	0	1	1	Not SCN-associated DEG	0	NA
DPEP2	1.75947	1.7485	0.00107868	0.00388652	GBM	0	0	1	1	Not SCN-associated DEG	0	NA
DPF1	-1.25029	4.77115	0.000604041	0.00232451	GBM	0	0	1	1	Not SCN-associated DEG	0	NA
DPH5	1.57371	5.12175	0.00255647	0.00833293	GBM	0	0	1	1	Not SCN-associated DEG	0	NA
DPM2	1.18883	5.91775	0.0190812	0.0470669	GBM	0	0	1	1	Not SCN-associated DEG	0	NA
DPM3	1.70145	5.22651	0.00123917	0.00439805	GBM	0	0	1	1	Not SCN-associated DEG	0	NA
DPP10	-2.63143	3.67434	5.07471e-17	8.9207e-16	GBM	0	0	1	1	Not SCN-associated DEG	0	NA
DPP4	3.33627	3.64171	2.92923e-08	2.39416e-07	GBM	0	0	1	1	Not SCN-associated DEG	0	NA
DPP6	-0.916667	7.48526	0.0143787	0.0369675	GBM	0	0	1	1	Not SCN-associated DEG	0	NA
DPT	2.06608	0.763757	0.000226088	0.00095688	GBM	0	0	1	1	Not SCN-associated DEG	0	NA
DPYD	2.84707	5.86189	7.60188e-07	5.11531e-06	GBM	0	0	1	1	Not SCN-associated DEG	0	NA
DPYSL2	-1.0465	9.58112	0.00476712	0.0143101	GBM	0	0	1	1	Not SCN-associated DEG	0	NA
DPYSL3	2.11865	9.84834	9.79829e-05	0.000448565	GBM	0	0	1	1	Not SCN-associated DEG	0	NA
DRAM1	2.81859	4.67791	9.86516e-07	6.53392e-06	GBM	0	0	1	1	Not SCN-associated DEG	0	NA
DRAM2	1.75595	5.5992	0.00090101	0.0033215	GBM	0	0	1	1	Not SCN-associated DEG	0	NA
DRD1	-4.82462	0.485821	4.34917e-81	9.31221e-79	GBM	0	0	1	1	Not SCN-associated DEG	0	NA
DRP2	-1.92616	3.86969	1.48129e-08	1.25305e-07	GBM	0	0	1	1	Not SCN-associated DEG	0	NA
DSCAML1	-1.70183	4.03399	1.0477e-06	6.89719e-06	GBM	0	0	1	1	Not SCN-associated DEG	0	NA
DSCC1	2.34402	3.4063	2.53486e-05	0.000130861	GBM	0	0	1	1	Not SCN-associated DEG	0	NA
DSE	2.04094	5.18995	0.000161377	0.000702582	GBM	0	0	1	1	Not SCN-associated DEG	0	NA
DSG2	2.57764	2.77565	5.73405e-06	3.32117e-05	GBM	0	0	1	1	Not SCN-associated DEG	0	NA
DSN1	1.67523	4.77069	0.00144355	0.00502779	GBM	0	0	1	1	Not SCN-associated DEG	0	NA
DSP	-1.65398	2.37623	2.57706e-06	1.59219e-05	GBM	0	0	1	1	Not SCN-associated DEG	0	NA
DST	-1.30251	8.0398	0.000325759	0.00133086	GBM	0	0	1	1	Not SCN-associated DEG	0	NA
DTHD1	3.86947	0.235975	1.22479e-08	1.05243e-07	GBM	0	0	1	1	Not SCN-associated DEG	0	NA
DTL	5.32015	4.44083	1.19745e-14	1.76922e-13	GBM	0	0	1	1	Not SCN-associated DEG	0	NA
DTNB	-1.82262	4.2219	1.15956e-07	8.81551e-07	GBM	0	0	1	1	Not SCN-associated DEG	0	NA
DTX3L	2.29848	6.14294	3.1062e-05	0.000157249	GBM	0	0	1	1	Not SCN-associated DEG	0	NA
DTYMK	2.73875	5.86972	1.61234e-06	1.02776e-05	GBM	0	0	1	1	Not SCN-associated DEG	0	NA
DUSP2	-1.80997	2.51206	1.74214e-07	1.29358e-06	GBM	0	0	1	1	Not SCN-associated DEG	0	NA
DUSP26	-2.41154	4.18892	6.65598e-14	9.29772e-13	GBM	0	0	1	1	Not SCN-associated DEG	0	NA
DUSP27	-1.48737	0.370359	3.89383e-05	0.000192641	GBM	0	0	1	1	Not SCN-associated DEG	0	NA
DUSP3	-1.15753	6.55633	0.00162824	0.00558176	GBM	0	0	1	1	Not SCN-associated DEG	0	NA
DUSP4	1.53489	3.68997	0.00327196	0.010303	GBM	0	0	1	1	Not SCN-associated DEG	0	NA
DUSP6	1.7088	7.03221	0.00118011	0.00421363	GBM	0	0	1	1	Not SCN-associated DEG	0	NA
DUSP7	-1.54705	4.94055	1.24235e-05	6.78075e-05	GBM	0	0	1	1	Not SCN-associated DEG	0	NA
DUSP8	-2.83979	4.59797	1.66853e-20	3.62608e-19	GBM	0	0	1	1	Not SCN-associated DEG	0	NA
DUSP9	-1.31481	0.695307	0.000357623	0.00144852	GBM	0	0	1	1	Not SCN-associated DEG	0	NA
DVL1	-1.01977	6.20899	0.00608173	0.0176951	GBM	0	0	1	1	Not SCN-associated DEG	0	NA
DYNC1H1	-1.72854	8.68515	6.27211e-07	4.26889e-06	GBM	0	0	1	1	Not SCN-associated DEG	0	NA
DYNC1I1	-3.19044	4.61	1.75453e-27	5.45618e-26	GBM	0	0	1	1	Not SCN-associated DEG	0	NA
DYNLL2	-1.45082	6.79605	4.87641e-05	0.000237033	GBM	0	0	1	1	Not SCN-associated DEG	0	NA
DYNLRB2	1.57856	0.489482	0.00342932	0.0107359	GBM	0	0	1	1	Not SCN-associated DEG	0	NA
DYNLT1	3.11653	6.84567	1.12018e-07	8.55093e-07	GBM	0	0	1	1	Not SCN-associated DEG	0	NA
DYRK3	1.67519	3.57721	0.0014873	0.00515953	GBM	0	0	1	1	Not SCN-associated DEG	0	NA
DYSF	-2.08529	4.50581	4.20796e-10	4.27373e-09	GBM	0	0	1	1	Not SCN-associated DEG	0	NA
DZIP1L	2.39426	2.35747	2.06021e-05	0.000108023	GBM	0	0	1	1	Not SCN-associated DEG	0	NA
DZIP3	-1.44737	5.19693	5.15673e-05	0.000249915	GBM	0	0	1	1	Not SCN-associated DEG	0	NA
E2F1	1.45157	5.13976	0.00498674	0.0148567	GBM	0	0	1	1	Not SCN-associated DEG	0	NA
E2F2	6.01421	3.46866	1.81276e-16	3.07886e-15	GBM	0	0	1	1	Not SCN-associated DEG	0	NA
E2F5	2.45695	4.65009	1.13457e-05	6.2447e-05	GBM	0	0	1	1	Not SCN-associated DEG	0	NA
E2F7	5.52789	3.47323	5.03785e-15	7.69583e-14	GBM	0	0	1	1	Not SCN-associated DEG	0	NA
E2F8	6.89786	2.17345	2.02845e-17	3.70022e-16	GBM	0	0	1	1	Not SCN-associated DEG	0	NA
EBF1	1.46884	2.99106	0.00475606	0.0142802	GBM	0	0	1	1	Not SCN-associated DEG	0	NA
EBF3	3.72533	2.02993	3.34086e-09	3.07069e-08	GBM	0	0	1	1	Not SCN-associated DEG	0	NA
EBPL	1.43844	4.23882	0.00537208	0.0159068	GBM	0	0	1	1	Not SCN-associated DEG	0	NA
ECEL1	1.7115	1.42266	0.00144142	0.00502172	GBM	0	0	1	1	Not SCN-associated DEG	0	NA
ECM2	3.00982	5.30823	2.52469e-07	1.8158e-06	GBM	0	0	1	1	Not SCN-associated DEG	0	NA
ECSCR	3.20045	3.0188	8.5532e-08	6.63381e-07	GBM	0	0	1	1	Not SCN-associated DEG	0	NA
ECT2	2.05334	5.27639	0.000149077	0.000655368	GBM	0	0	1	1	Not SCN-associated DEG	0	NA
EDA2R	2.96707	3.54784	3.84257e-07	2.71285e-06	GBM	0	0	1	1	Not SCN-associated DEG	0	NA
EDARADD	3.04707	3.70046	2.13192e-07	1.55452e-06	GBM	0	0	1	1	Not SCN-associated DEG	0	NA
EDEM2	1.88849	5.52857	0.000410283	0.00163575	GBM	0	0	1	1	Not SCN-associated DEG	0	NA
EDIL3	-3.11394	4.6925	7.87242e-26	2.30026e-24	GBM	0	0	1	1	Not SCN-associated DEG	0	NA
EDN3	1.65842	4.21456	0.00156574	0.00539582	GBM	0	0	1	1	Not SCN-associated DEG	0	NA
EDNRA	2.40554	5.10247	1.54731e-05	8.30328e-05	GBM	0	0	1	1	Not SCN-associated DEG	0	NA
EDNRB	1.33044	7.96222	0.00936382	0.0256181	GBM	0	0	1	1	Not SCN-associated DEG	0	NA
EEF1A1	2.14895	12.1885	8.08238e-05	0.000376413	GBM	0	0	1	1	Not SCN-associated DEG	0	NA
EEF1A2	-2.91253	7.3328	7.26768e-22	1.70113e-20	GBM	0	0	1	1	Not SCN-associated DEG	0	NA
EEF1G	1.4005	9.1992	0.00649532	0.0187564	GBM	0	0	1	1	Not SCN-associated DEG	0	NA
EFEMP1	3.55411	8.76882	4.59649e-09	4.1633e-08	GBM	0	0	1	1	Not SCN-associated DEG	0	NA
EFEMP2	2.33628	6.95418	2.41798e-05	0.000125223	GBM	0	0	1	1	Not SCN-associated DEG	0	NA
EFHC1	1.56214	5.32806	0.00272445	0.00878186	GBM	0	0	1	1	Not SCN-associated DEG	0	NA
EFHC2	1.84385	2.79664	0.000593158	0.0022887	GBM	0	0	1	1	Not SCN-associated DEG	0	NA
EFHD1	-1.73368	6.37722	5.76262e-07	3.94887e-06	GBM	0	0	1	1	Not SCN-associated DEG	0	NA
EFHD2	-1.12428	6.68173	0.00227773	0.0075125	GBM	0	0	1	1	Not SCN-associated DEG	0	NA
EFNA3	-2.01833	3.68058	2.06024e-09	1.92895e-08	GBM	0	0	1	1	Not SCN-associated DEG	0	NA
EFNA4	2.81099	2.47984	1.38074e-06	8.88806e-06	GBM	0	0	1	1	Not SCN-associated DEG	0	NA
EFNA5	-1.72675	2.69153	7.32771e-07	4.93845e-06	GBM	0	0	1	1	Not SCN-associated DEG	0	NA
EFNB1	1.69722	5.36162	0.00126873	0.00449561	GBM	0	0	1	1	Not SCN-associated DEG	0	NA
EFNB3	-1.33879	5.93715	0.000210768	0.000896982	GBM	0	0	1	1	Not SCN-associated DEG	0	NA
EFR3A	-1.24514	6.04702	0.000635549	0.00243001	GBM	0	0	1	1	Not SCN-associated DEG	0	NA
EFR3B	-1.96177	5.92313	6.65074e-09	5.93342e-08	GBM	0	0	1	1	Not SCN-associated DEG	0	NA
EGF	1.63185	2.1964	0.0020349	0.00680959	GBM	0	0	1	1	Not SCN-associated DEG	0	NA
EGFL7	-1.21356	4.65093	0.000909481	0.00334706	GBM	0	0	1	1	Not SCN-associated DEG	0	NA
EGFLAM	3.44881	3.33791	1.37703e-08	1.1736e-07	GBM	0	0	1	1	Not SCN-associated DEG	0	NA
EGR3	-2.50645	4.78549	3.21925e-15	5.01151e-14	GBM	0	0	1	1	Not SCN-associated DEG	0	NA
EHD2	1.79335	6.85686	0.000720222	0.00270466	GBM	0	0	1	1	Not SCN-associated DEG	0	NA
EHD3	-2.81295	5.49644	4.75581e-20	1.00187e-18	GBM	0	0	1	1	Not SCN-associated DEG	0	NA
EHD4	1.74691	5.37307	0.000951295	0.00348621	GBM	0	0	1	1	Not SCN-associated DEG	0	NA
EID2B	-1.31993	3.01011	0.000277226	0.00115203	GBM	0	0	1	1	Not SCN-associated DEG	0	NA
EIF3C	-1.47711	3.80773	3.505e-05	0.000175062	GBM	0	0	1	1	Not SCN-associated DEG	0	NA
EIF3E	1.39223	7.45635	0.00679014	0.0194352	GBM	0	0	1	1	Not SCN-associated DEG	0	NA
EIF3I	1.24379	7.95293	0.0145209	0.0372975	GBM	0	0	1	1	Not SCN-associated DEG	0	NA
EIF4A2	-0.953821	8.68752	0.0106541	0.0285267	GBM	0	0	1	1	Not SCN-associated DEG	0	NA
EIF4A3	1.31871	6.78539	0.00995724	0.0269987	GBM	0	0	1	1	Not SCN-associated DEG	0	NA
EIF4E3	-1.42171	4.74514	7.32593e-05	0.000345554	GBM	0	0	1	1	Not SCN-associated DEG	0	NA
EIF4EBP1	3.81947	5.61596	7.00753e-10	6.91802e-09	GBM	0	0	1	1	Not SCN-associated DEG	0	NA
EIF4EBP3	1.69019	3.85314	0.00136846	0.00479438	GBM	0	0	1	1	Not SCN-associated DEG	0	NA
EIF4G3	-0.891723	6.75765	0.0174703	0.0436792	GBM	0	0	1	1	Not SCN-associated DEG	0	NA
EIF5AL1	1.33588	6.50418	0.0091186	0.0250469	GBM	0	0	1	1	Not SCN-associated DEG	0	NA
ELAVL3	-1.869	6.0672	4.52642e-08	3.6292e-07	GBM	0	0	1	1	Not SCN-associated DEG	0	NA
ELAVL4	-2.31106	3.32021	1.30591e-12	1.6448e-11	GBM	0	0	1	1	Not SCN-associated DEG	0	NA
ELF1	1.29207	5.3555	0.0114492	0.0303544	GBM	0	0	1	1	Not SCN-associated DEG	0	NA
ELF3	1.98574	1.10772	0.000326439	0.00133321	GBM	0	0	1	1	Not SCN-associated DEG	0	NA
ELF4	2.10262	3.84271	0.000114966	0.000518498	GBM	0	0	1	1	Not SCN-associated DEG	0	NA
ELFN2	-3.22608	4.78305	2.79913e-28	8.98267e-27	GBM	0	0	1	1	Not SCN-associated DEG	0	NA
ELK1	-1.13257	5.86828	0.00210157	0.00700485	GBM	0	0	1	1	Not SCN-associated DEG	0	NA
ELK3	2.07969	4.32849	0.000130779	0.000583567	GBM	0	0	1	1	Not SCN-associated DEG	0	NA
ELMO1	-1.58278	6.38268	7.08714e-06	4.03862e-05	GBM	0	0	1	1	Not SCN-associated DEG	0	NA
ELMOD1	-2.02267	5.0655	1.75447e-09	1.66052e-08	GBM	0	0	1	1	Not SCN-associated DEG	0	NA
ELMOD2	1.58901	3.01319	0.0024775	0.00809371	GBM	0	0	1	1	Not SCN-associated DEG	0	NA
ELN	3.26215	7.67207	3.90937e-08	3.15577e-07	GBM	0	0	1	1	Not SCN-associated DEG	0	NA
ELOVL2	1.47111	6.9066	0.00446455	0.0135262	GBM	0	0	1	1	Not SCN-associated DEG	0	NA
ELOVL4	-1.93973	3.64733	1.1342e-08	9.7975e-08	GBM	0	0	1	1	Not SCN-associated DEG	0	NA
ELOVL7	-1.08007	3.09633	0.00357764	0.0111509	GBM	0	0	1	1	Not SCN-associated DEG	0	NA
ELP4	1.33102	4.56053	0.00942187	0.0257446	GBM	0	0	1	1	Not SCN-associated DEG	0	NA
EMB	1.27675	3.81777	0.0124831	0.0327131	GBM	0	0	1	1	Not SCN-associated DEG	0	NA
EMCN	1.58268	3.69827	0.00249587	0.00814964	GBM	0	0	1	1	Not SCN-associated DEG	0	NA
EME1	3.60419	2.95038	4.90901e-09	4.43406e-08	GBM	0	0	1	1	Not SCN-associated DEG	0	NA
EME2	-1.21137	0.406682	0.0010964	0.00394275	GBM	0	0	1	1	Not SCN-associated DEG	0	NA
EMILIN1	2.37786	6.65068	1.84167e-05	9.73846e-05	GBM	0	0	1	1	Not SCN-associated DEG	0	NA
EMILIN2	2.92286	4.83488	4.78017e-07	3.31389e-06	GBM	0	0	1	1	Not SCN-associated DEG	0	NA
EML2	-1.98349	4.96671	4.21613e-09	3.82675e-08	GBM	0	0	1	1	Not SCN-associated DEG	0	NA
EML4	1.30687	5.64142	0.0106003	0.0284175	GBM	0	0	1	1	Not SCN-associated DEG	0	NA
EML5	-1.19349	1.73693	0.00121447	0.00431505	GBM	0	0	1	1	Not SCN-associated DEG	0	NA
EMP1	2.47139	8.4837	9.85952e-06	5.48446e-05	GBM	0	0	1	1	Not SCN-associated DEG	0	NA
EMP3	3.84309	6.91194	5.35437e-10	5.3795e-09	GBM	0	0	1	1	Not SCN-associated DEG	0	NA
EMX1	-4.49093	0.334045	1.34064e-66	1.70001e-64	GBM	0	0	1	1	Not SCN-associated DEG	0	NA
EMX2	-1.24535	3.33828	0.000647432	0.00246462	GBM	0	0	1	1	Not SCN-associated DEG	0	NA
EMX2OS	-2.51628	3.81791	2.47141e-15	3.87503e-14	GBM	0	0	1	1	Not SCN-associated DEG	0	NA
EN1	8.67536	3.24113	6.51164e-23	1.61077e-21	GBM	0	0	1	1	Not SCN-associated DEG	0	NA
EN2	3.20649	2.68149	9.38387e-08	7.24366e-07	GBM	0	0	1	1	Not SCN-associated DEG	0	NA
ENC1	-3.4487	8.04301	9.6267e-34	3.58218e-32	GBM	0	0	1	1	Not SCN-associated DEG	0	NA
ENDOD1	-0.872393	6.99541	0.0202135	0.0494305	GBM	0	0	1	1	Not SCN-associated DEG	0	NA
ENDOU	-1.32627	0.688758	0.000288221	0.00119166	GBM	0	0	1	1	Not SCN-associated DEG	0	NA
ENG	1.90829	7.21186	0.000361703	0.00146306	GBM	0	0	1	1	Not SCN-associated DEG	0	NA
ENHO	-0.985011	6.00809	0.00822832	0.0229441	GBM	0	0	1	1	Not SCN-associated DEG	0	NA
ENKUR	1.96962	4.2689	0.000258678	0.00108011	GBM	0	0	1	1	Not SCN-associated DEG	0	NA
ENO2	-2.08422	8.28092	4.12547e-10	4.19975e-09	GBM	0	0	1	1	Not SCN-associated DEG	0	NA
ENO3	1.46488	2.11144	0.0050231	0.0149446	GBM	0	0	1	1	Not SCN-associated DEG	0	NA
ENOX1	-0.995829	3.15979	0.00766462	0.0216075	GBM	0	0	1	1	Not SCN-associated DEG	0	NA
ENPEP	4.20349	4.25797	4.65206e-11	5.14484e-10	GBM	0	0	1	1	Not SCN-associated DEG	0	NA
ENPP2	-3.16671	5.99195	5.41762e-27	1.65326e-25	GBM	0	0	1	1	Not SCN-associated DEG	0	NA
ENPP4	-1.51013	4.99035	2.13275e-05	0.000111602	GBM	0	0	1	1	Not SCN-associated DEG	0	NA
ENTPD3	-3.22421	1.60109	8.09408e-28	2.55355e-26	GBM	0	0	1	1	Not SCN-associated DEG	0	NA
ENTPD4	-1.16093	4.07743	0.00159909	0.00548902	GBM	0	0	1	1	Not SCN-associated DEG	0	NA
ENTPD6	-1.39222	6.66844	0.000106826	0.000485475	GBM	0	0	1	1	Not SCN-associated DEG	0	NA
EPB41	1.2143	4.951	0.0168872	0.0424407	GBM	0	0	1	1	Not SCN-associated DEG	0	NA
EPB41L1	-2.48745	6.82774	5.71187e-15	8.68483e-14	GBM	0	0	1	1	Not SCN-associated DEG	0	NA
EPB41L3	-2.68288	5.84535	6.96443e-18	1.30506e-16	GBM	0	0	1	1	Not SCN-associated DEG	0	NA
EPB41L4B	-3.54502	3.05329	4.74805e-36	1.95629e-34	GBM	0	0	1	1	Not SCN-associated DEG	0	NA
EPHA10	-3.85072	1.9044	9.02875e-45	4.95481e-43	GBM	0	0	1	1	Not SCN-associated DEG	0	NA
EPHA2	1.61513	4.34771	0.0020452	0.0068388	GBM	0	0	1	1	Not SCN-associated DEG	0	NA
EPHA4	-1.62724	5.73718	3.51334e-06	2.10494e-05	GBM	0	0	1	1	Not SCN-associated DEG	0	NA
EPHA5	-2.57696	3.40931	3.53355e-16	5.8867e-15	GBM	0	0	1	1	Not SCN-associated DEG	0	NA
EPHA7	-1.88626	2.48665	3.72604e-08	3.01523e-07	GBM	0	0	1	1	Not SCN-associated DEG	0	NA
EPHB4	2.754	5.59931	1.45232e-06	9.32582e-06	GBM	0	0	1	1	Not SCN-associated DEG	0	NA
EPHB6	-3.84719	4.4816	3.34768e-45	1.86855e-43	GBM	0	0	1	1	Not SCN-associated DEG	0	NA
EPHX4	-2.07281	1.92144	7.19676e-10	7.08875e-09	GBM	0	0	1	1	Not SCN-associated DEG	0	NA
EPS15	-1.15611	6.77446	0.0016517	0.00565179	GBM	0	0	1	1	Not SCN-associated DEG	0	NA
EPS8	1.26293	6.04943	0.0132309	0.0343489	GBM	0	0	1	1	Not SCN-associated DEG	0	NA
EPS8L1	1.86972	0.24342	0.000798218	0.00296348	GBM	0	0	1	1	Not SCN-associated DEG	0	NA
EPSTI1	2.13332	3.53117	9.77289e-05	0.000447715	GBM	0	0	1	1	Not SCN-associated DEG	0	NA
EPYC	7.21718	0.402774	5.92404e-15	8.95532e-14	GBM	0	0	1	1	Not SCN-associated DEG	0	NA
ERAP2	2.70517	5.41516	2.0383e-06	1.28362e-05	GBM	0	0	1	1	Not SCN-associated DEG	0	NA
ERBB2	1.63154	6.21673	0.00184018	0.00622175	GBM	0	0	1	1	Not SCN-associated DEG	0	NA
ERBB3	-1.60006	5.13744	5.46538e-06	3.17683e-05	GBM	0	0	1	1	Not SCN-associated DEG	0	NA
ERBB4	-2.02195	4.3277	1.8262e-09	1.7259e-08	GBM	0	0	1	1	Not SCN-associated DEG	0	NA
ERC2	-3.69161	3.30251	2.90013e-40	1.39773e-38	GBM	0	0	1	1	Not SCN-associated DEG	0	NA
ERCC6L	4.24347	2.00012	8.79656e-11	9.51092e-10	GBM	0	0	1	1	Not SCN-associated DEG	0	NA
ERCC8	1.22677	4.01862	0.0159873	0.0405219	GBM	0	0	1	1	Not SCN-associated DEG	0	NA
EREG	2.39036	0.891356	3.50238e-05	0.000174999	GBM	0	0	1	1	Not SCN-associated DEG	0	NA
ERGIC1	1.39466	7.8214	0.00670313	0.0192459	GBM	0	0	1	1	Not SCN-associated DEG	0	NA
ERGIC3	1.87138	8.32352	0.000451419	0.00178535	GBM	0	0	1	1	Not SCN-associated DEG	0	NA
ERH	1.27371	7.12661	0.012508	0.0327586	GBM	0	0	1	1	Not SCN-associated DEG	0	NA
ERI1	2.35407	5.15376	2.17468e-05	0.000113614	GBM	0	0	1	1	Not SCN-associated DEG	0	NA
ERMAP	1.1822	4.87534	0.0197776	0.0485738	GBM	0	0	1	1	Not SCN-associated DEG	0	NA
ERMN	-3.37567	6.18204	7.12065e-32	2.50681e-30	GBM	0	0	1	1	Not SCN-associated DEG	0	NA
ERMP1	-1.05727	4.97681	0.0043523	0.0132291	GBM	0	0	1	1	Not SCN-associated DEG	0	NA
ERP27	4.21844	0.931949	3.60732e-10	3.69531e-09	GBM	0	0	1	1	Not SCN-associated DEG	0	NA
ESAM	1.777	6.14701	0.000794519	0.00295312	GBM	0	0	1	1	Not SCN-associated DEG	0	NA
ESCO2	5.90677	3.28964	3.57348e-16	5.93808e-15	GBM	0	0	1	1	Not SCN-associated DEG	0	NA
ESM1	3.07385	3.93091	1.7505e-07	1.29905e-06	GBM	0	0	1	1	Not SCN-associated DEG	0	NA
ESPL1	5.34669	3.81246	1.24879e-14	1.84299e-13	GBM	0	0	1	1	Not SCN-associated DEG	0	NA
ESPN	1.95483	0.644567	0.000465315	0.00183222	GBM	0	0	1	1	Not SCN-associated DEG	0	NA
ESPNL	2.27433	0.791861	6.57726e-05	0.000312839	GBM	0	0	1	1	Not SCN-associated DEG	0	NA
ESR2	2.07136	1.07723	0.000195893	0.000840524	GBM	0	0	1	1	Not SCN-associated DEG	0	NA
ETHE1	1.59557	4.77878	0.00226945	0.00749085	GBM	0	0	1	1	Not SCN-associated DEG	0	NA
ETS1	1.53439	6.3486	0.00316429	0.0100021	GBM	0	0	1	1	Not SCN-associated DEG	0	NA
ETS2	-1.37936	5.97424	0.000126516	0.000566093	GBM	0	0	1	1	Not SCN-associated DEG	0	NA
ETV1	2.59675	7.93244	4.23356e-06	2.50428e-05	GBM	0	0	1	1	Not SCN-associated DEG	0	NA
ETV4	4.09856	4.67611	9.60557e-11	1.03258e-09	GBM	0	0	1	1	Not SCN-associated DEG	0	NA
ETV6	1.59234	5.33085	0.00230294	0.00758605	GBM	0	0	1	1	Not SCN-associated DEG	0	NA
ETV7	2.35687	1.70344	3.07932e-05	0.000156069	GBM	0	0	1	1	Not SCN-associated DEG	0	NA
EVC	1.7303	4.17275	0.00107493	0.00387729	GBM	0	0	1	1	Not SCN-associated DEG	0	NA
EVC2	3.19557	2.54778	9.48794e-08	7.31967e-07	GBM	0	0	1	1	Not SCN-associated DEG	0	NA
EVI2A	-1.32833	5.67723	0.00023988	0.00101002	GBM	0	0	1	1	Not SCN-associated DEG	0	NA
EVI2B	1.69576	4.92005	0.00128447	0.00454401	GBM	0	0	1	1	Not SCN-associated DEG	0	NA
EVI5L	-1.50189	5.81251	2.38614e-05	0.000123819	GBM	0	0	1	1	Not SCN-associated DEG	0	NA
EVL	-0.970431	6.82492	0.00929387	0.0254694	GBM	0	0	1	1	Not SCN-associated DEG	0	NA
EXO1	4.5564	3.30423	4.44978e-12	5.37141e-11	GBM	0	0	1	1	Not SCN-associated DEG	0	NA
EXOC3L2	5.17113	1.28818	8.87355e-13	1.13071e-11	GBM	0	0	1	1	Not SCN-associated DEG	0	NA
EXOC6	-1.18153	3.90777	0.00129066	0.00455971	GBM	0	0	1	1	Not SCN-associated DEG	0	NA
EXOC6B	-1.45582	3.22611	4.76172e-05	0.00023189	GBM	0	0	1	1	Not SCN-associated DEG	0	NA
EXOC8	-0.946835	4.22566	0.0114112	0.0302747	GBM	0	0	1	1	Not SCN-associated DEG	0	NA
EXOSC8	1.65752	4.82114	0.00159895	0.00548902	GBM	0	0	1	1	Not SCN-associated DEG	0	NA
EXTL1	-3.06864	3.31964	8.55281e-25	2.35671e-23	GBM	0	0	1	1	Not SCN-associated DEG	0	NA
EYA1	1.7526	3.55082	0.000956693	0.00350403	GBM	0	0	1	1	Not SCN-associated DEG	0	NA
EYA2	1.81167	5.01144	0.000651101	0.00247642	GBM	0	0	1	1	Not SCN-associated DEG	0	NA
EYA4	2.27129	3.95326	3.94158e-05	0.000194856	GBM	0	0	1	1	Not SCN-associated DEG	0	NA
EZH1	-1.17864	5.69914	0.00131104	0.00461797	GBM	0	0	1	1	Not SCN-associated DEG	0	NA
EZH2	5.19181	5.30932	2.26115e-14	3.27779e-13	GBM	0	0	1	1	Not SCN-associated DEG	0	NA
F11R	1.87275	5.29743	0.000451635	0.00178535	GBM	0	0	1	1	Not SCN-associated DEG	0	NA
F2R	5.01828	7.03542	6.93656e-14	9.66899e-13	GBM	0	0	1	1	Not SCN-associated DEG	0	NA
F2RL1	2.98423	3.66507	3.37506e-07	2.39444e-06	GBM	0	0	1	1	Not SCN-associated DEG	0	NA
F2RL2	4.23595	2.5416	7.31844e-11	7.95225e-10	GBM	0	0	1	1	Not SCN-associated DEG	0	NA
F2RL3	4.11626	0.740833	8.70191e-10	8.5008e-09	GBM	0	0	1	1	Not SCN-associated DEG	0	NA
FA2H	-3.29224	4.05303	9.11317e-30	3.05982e-28	GBM	0	0	1	1	Not SCN-associated DEG	0	NA
FAAH	-2.75322	3.46815	5.87461e-19	1.17322e-17	GBM	0	0	1	1	Not SCN-associated DEG	0	NA
FABP3	-2.38991	4.22865	1.25426e-13	1.70467e-12	GBM	0	0	1	1	Not SCN-associated DEG	0	NA
FABP4	2.52401	1.15952	1.23018e-05	6.72556e-05	GBM	0	0	1	1	Not SCN-associated DEG	0	NA
FABP7	2.68809	8.77643	2.26531e-06	1.41363e-05	GBM	0	0	1	1	Not SCN-associated DEG	0	NA
FADD	1.36347	5.21479	0.00793697	0.0222313	GBM	0	0	1	1	Not SCN-associated DEG	0	NA
FADS2	1.23779	9.15553	0.0149533	0.0382575	GBM	0	0	1	1	Not SCN-associated DEG	0	NA
FAIM2	-3.41581	7.63182	6.7593e-33	2.45231e-31	GBM	0	0	1	1	Not SCN-associated DEG	0	NA
FAM102A	-1.11645	7.01699	0.00245945	0.0080428	GBM	0	0	1	1	Not SCN-associated DEG	0	NA
FAM102B	-1.32136	4.73592	0.000263228	0.00109841	GBM	0	0	1	1	Not SCN-associated DEG	0	NA
FAM107B	-1.86107	5.89294	5.31126e-08	4.21192e-07	GBM	0	0	1	1	Not SCN-associated DEG	0	NA
FAM110A	1.71389	3.21769	0.00120491	0.00428693	GBM	0	0	1	1	Not SCN-associated DEG	0	NA
FAM111A	2.80642	5.66338	1.00886e-06	6.67174e-06	GBM	0	0	1	1	Not SCN-associated DEG	0	NA
FAM111B	6.2037	3.70541	3.94406e-17	7.03735e-16	GBM	0	0	1	1	Not SCN-associated DEG	0	NA
FAM114A1	1.91016	4.19082	0.000372406	0.00150216	GBM	0	0	1	1	Not SCN-associated DEG	0	NA
FAM114A2	1.42746	4.86635	0.00567778	0.0167002	GBM	0	0	1	1	Not SCN-associated DEG	0	NA
FAM124A	-2.1808	2.36245	5.19367e-11	5.71479e-10	GBM	0	0	1	1	Not SCN-associated DEG	0	NA
FAM124B	1.69555	1.43798	0.00156812	0.0054026	GBM	0	0	1	1	Not SCN-associated DEG	0	NA
FAM126B	-2.16603	4.19792	5.94095e-11	6.49328e-10	GBM	0	0	1	1	Not SCN-associated DEG	0	NA
FAM131A	-1.77266	5.91915	2.86069e-07	2.04396e-06	GBM	0	0	1	1	Not SCN-associated DEG	0	NA
FAM131B	-1.17689	6.83638	0.00133066	0.00468078	GBM	0	0	1	1	Not SCN-associated DEG	0	NA
FAM131C	-2.11831	1.02344	3.20005e-10	3.28068e-09	GBM	0	0	1	1	Not SCN-associated DEG	0	NA
FAM133A	-1.66245	1.06431	2.75294e-06	1.69047e-05	GBM	0	0	1	1	Not SCN-associated DEG	0	NA
FAM135B	-1.78357	3.72949	2.44439e-07	1.76193e-06	GBM	0	0	1	1	Not SCN-associated DEG	0	NA
FAM13A	-0.882583	5.19438	0.0187979	0.046429	GBM	0	0	1	1	Not SCN-associated DEG	0	NA
FAM13B	-1.04974	5.62554	0.00464852	0.0139959	GBM	0	0	1	1	Not SCN-associated DEG	0	NA
FAM13C	-2.40364	3.44359	8.875e-14	1.22275e-12	GBM	0	0	1	1	Not SCN-associated DEG	0	NA
FAM149A	-1.17351	3.85973	0.00140288	0.00490315	GBM	0	0	1	1	Not SCN-associated DEG	0	NA
FAM155A	-2.67441	3.26484	1.1224e-17	2.07645e-16	GBM	0	0	1	1	Not SCN-associated DEG	0	NA
FAM160B1	-0.896935	4.50344	0.0168939	0.0424492	GBM	0	0	1	1	Not SCN-associated DEG	0	NA
FAM161B	-1.53106	3.30667	1.62006e-05	8.65072e-05	GBM	0	0	1	1	Not SCN-associated DEG	0	NA
FAM163B	-4.9094	1.40365	1.36993e-87	3.65156e-85	GBM	0	0	1	1	Not SCN-associated DEG	0	NA
FAM167B	1.30057	0.298619	0.0140263	0.0361907	GBM	0	0	1	1	Not SCN-associated DEG	0	NA
FAM168A	-0.941171	4.76075	0.0118844	0.0313391	GBM	0	0	1	1	Not SCN-associated DEG	0	NA
FAM168B	-1.00469	7.61703	0.00692869	0.0197718	GBM	0	0	1	1	Not SCN-associated DEG	0	NA
FAM169A	-1.29179	5.30158	0.000372893	0.0015032	GBM	0	0	1	1	Not SCN-associated DEG	0	NA
FAM171A1	-2.08338	5.92814	4.27461e-10	4.33132e-09	GBM	0	0	1	1	Not SCN-associated DEG	0	NA
FAM171A2	-1.69008	4.12686	1.27147e-06	8.23336e-06	GBM	0	0	1	1	Not SCN-associated DEG	0	NA
FAM171B	-1.65469	6.72722	2.23094e-06	1.39551e-05	GBM	0	0	1	1	Not SCN-associated DEG	0	NA
FAM174A	-1.18941	3.92433	0.00118684	0.00423533	GBM	0	0	1	1	Not SCN-associated DEG	0	NA
FAM174B	-2.32813	2.72224	8.96931e-13	1.14179e-11	GBM	0	0	1	1	Not SCN-associated DEG	0	NA
FAM178B	-1.73949	1.16929	7.18725e-07	4.85176e-06	GBM	0	0	1	1	Not SCN-associated DEG	0	NA
FAM180A	3.57473	1.8769	8.94347e-09	7.82389e-08	GBM	0	0	1	1	Not SCN-associated DEG	0	NA
FAM180B	1.646	0.277434	0.0024644	0.00805697	GBM	0	0	1	1	Not SCN-associated DEG	0	NA
FAM181A	1.26141	4.61477	0.0134116	0.0347549	GBM	0	0	1	1	Not SCN-associated DEG	0	NA
FAM181B	1.5196	6.69604	0.00343014	0.0107359	GBM	0	0	1	1	Not SCN-associated DEG	0	NA
FAM183A	7.51634	1.2918	5.87003e-17	1.02635e-15	GBM	0	0	1	1	Not SCN-associated DEG	0	NA
FAM184A	-1.54112	3.40828	1.39485e-05	7.55938e-05	GBM	0	0	1	1	Not SCN-associated DEG	0	NA
FAM189A1	-2.69079	3.29452	6.15557e-18	1.1635e-16	GBM	0	0	1	1	Not SCN-associated DEG	0	NA
FAM20A	2.19894	3.98475	6.19304e-05	0.000296616	GBM	0	0	1	1	Not SCN-associated DEG	0	NA
FAM20B	-1.01135	5.80804	0.00655711	0.0188931	GBM	0	0	1	1	Not SCN-associated DEG	0	NA
FAM50B	-1.65058	3.55978	2.48961e-06	1.54474e-05	GBM	0	0	1	1	Not SCN-associated DEG	0	NA
FAM53B	-1.43483	5.55822	6.10076e-05	0.000292411	GBM	0	0	1	1	Not SCN-associated DEG	0	NA
FAM71E1	-1.21096	1.59992	0.00102369	0.00371298	GBM	0	0	1	1	Not SCN-associated DEG	0	NA
FAM72A	2.88883	0.540652	1.76203e-06	1.11881e-05	GBM	0	0	1	1	Not SCN-associated DEG	0	NA
FAM72B	2.26941	2.87356	4.35323e-05	0.00021375	GBM	0	0	1	1	Not SCN-associated DEG	0	NA
FAM72D	2.60697	1.87742	5.83259e-06	3.37576e-05	GBM	0	0	1	1	Not SCN-associated DEG	0	NA
FAM81A	-2.94112	3.26943	2.68171e-22	6.43858e-21	GBM	0	0	1	1	Not SCN-associated DEG	0	NA
FAM81B	4.06836	0.836915	1.28389e-09	1.23029e-08	GBM	0	0	1	1	Not SCN-associated DEG	0	NA
FAM83D	3.10865	3.7966	1.36291e-07	1.02599e-06	GBM	0	0	1	1	Not SCN-associated DEG	0	NA
FAM83H	-1.72195	2.08939	8.3579e-07	5.59088e-06	GBM	0	0	1	1	Not SCN-associated DEG	0	NA
FAM86B2	2.79901	0.392975	3.79556e-06	2.26468e-05	GBM	0	0	1	1	Not SCN-associated DEG	0	NA
FAM89A	1.35888	3.96588	0.00818933	0.02285	GBM	0	0	1	1	Not SCN-associated DEG	0	NA
FAM95B1	1.81901	3.66455	0.000652672	0.00248095	GBM	0	0	1	1	Not SCN-associated DEG	0	NA
FANCA	1.84639	4.18559	0.000544465	0.00211897	GBM	0	0	1	1	Not SCN-associated DEG	0	NA
FANCC	2.64835	4.21757	3.20134e-06	1.93756e-05	GBM	0	0	1	1	Not SCN-associated DEG	0	NA
FANCD2	3.75648	4.42382	1.24783e-09	1.20014e-08	GBM	0	0	1	1	Not SCN-associated DEG	0	NA
FANCE	1.67276	3.62256	0.00151078	0.00522987	GBM	0	0	1	1	Not SCN-associated DEG	0	NA
FANCG	1.79811	4.70825	0.000706744	0.00265787	GBM	0	0	1	1	Not SCN-associated DEG	0	NA
FANCI	3.46352	5.579	9.63351e-09	8.40503e-08	GBM	0	0	1	1	Not SCN-associated DEG	0	NA
FAP	2.79885	3.31312	1.24732e-06	8.09412e-06	GBM	0	0	1	1	Not SCN-associated DEG	0	NA
FARP2	-0.900447	3.91497	0.0165079	0.0416797	GBM	0	0	1	1	Not SCN-associated DEG	0	NA
FAS	2.20886	4.54476	5.74891e-05	0.000276053	GBM	0	0	1	1	Not SCN-associated DEG	0	NA
FASN	-1.52998	7.45917	1.57304e-05	8.42372e-05	GBM	0	0	1	1	Not SCN-associated DEG	0	NA
FBL	1.34362	6.67362	0.00875795	0.024209	GBM	0	0	1	1	Not SCN-associated DEG	0	NA
FBLIM1	3.41396	5.17346	1.40431e-08	1.19335e-07	GBM	0	0	1	1	Not SCN-associated DEG	0	NA
FBLN2	-1.61904	3.79554	4.17627e-06	2.476e-05	GBM	0	0	1	1	Not SCN-associated DEG	0	NA
FBLN5	1.57159	5.89772	0.0025781	0.00838669	GBM	0	0	1	1	Not SCN-associated DEG	0	NA
FBN2	4.17877	3.98101	6.04083e-11	6.59693e-10	GBM	0	0	1	1	Not SCN-associated DEG	0	NA
FBN3	3.01769	3.64168	2.62639e-07	1.88376e-06	GBM	0	0	1	1	Not SCN-associated DEG	0	NA
FBP1	2.71252	3.58228	2.20003e-06	1.37749e-05	GBM	0	0	1	1	Not SCN-associated DEG	0	NA
FBXL15	-1.71084	3.49931	9.08346e-07	6.04685e-06	GBM	0	0	1	1	Not SCN-associated DEG	0	NA
FBXL16	-3.92993	6.45415	5.34108e-48	3.22962e-46	GBM	0	0	1	1	Not SCN-associated DEG	0	NA
FBXL18	-1.03207	5.33729	0.00546285	0.0161406	GBM	0	0	1	1	Not SCN-associated DEG	0	NA
FBXL19	-1.34188	4.84683	0.000204784	0.000873223	GBM	0	0	1	1	Not SCN-associated DEG	0	NA
FBXL2	-2.30467	3.48496	1.56663e-12	1.95994e-11	GBM	0	0	1	1	Not SCN-associated DEG	0	NA
FBXO17	1.27871	4.95503	0.0122631	0.0322401	GBM	0	0	1	1	Not SCN-associated DEG	0	NA
FBXO2	-3.1069	4.91516	1.09794e-25	3.1726e-24	GBM	0	0	1	1	Not SCN-associated DEG	0	NA
FBXO27	-2.22824	2.75925	1.36841e-11	1.59152e-10	GBM	0	0	1	1	Not SCN-associated DEG	0	NA
FBXO30	1.27149	4.80667	0.0127262	0.0332368	GBM	0	0	1	1	Not SCN-associated DEG	0	NA
FBXO31	-0.914325	5.67062	0.0146846	0.037666	GBM	0	0	1	1	Not SCN-associated DEG	0	NA
FBXO32	1.49908	5.55803	0.00385273	0.0119102	GBM	0	0	1	1	Not SCN-associated DEG	0	NA
FBXO34	-1.38465	4.86722	0.000119065	0.000535876	GBM	0	0	1	1	Not SCN-associated DEG	0	NA
FBXO4	2.13678	4.1824	9.17104e-05	0.000422813	GBM	0	0	1	1	Not SCN-associated DEG	0	NA
FBXO41	-3.01094	5.17978	9.89008e-24	2.56298e-22	GBM	0	0	1	1	Not SCN-associated DEG	0	NA
FBXO43	3.56314	0.620653	2.70035e-08	2.2154e-07	GBM	0	0	1	1	Not SCN-associated DEG	0	NA
FBXO44	-1.7898	6.00683	2.08258e-07	1.52299e-06	GBM	0	0	1	1	Not SCN-associated DEG	0	NA
FBXO5	2.78485	4.38789	1.26604e-06	8.20631e-06	GBM	0	0	1	1	Not SCN-associated DEG	0	NA
FBXO8	1.53145	5.06262	0.00323286	0.0101942	GBM	0	0	1	1	Not SCN-associated DEG	0	NA
FBXW4	-0.884082	5.21268	0.0185748	0.0460004	GBM	0	0	1	1	Not SCN-associated DEG	0	NA
FBXW7	-2.59191	5.1445	1.82326e-16	3.09267e-15	GBM	0	0	1	1	Not SCN-associated DEG	0	NA
FBXW8	1.45978	4.88449	0.00477705	0.0143257	GBM	0	0	1	1	Not SCN-associated DEG	0	NA
FCER1A	4.22926	0.709178	6.23047e-10	6.20719e-09	GBM	0	0	1	1	Not SCN-associated DEG	0	NA
FCER1G	3.22932	6.31898	4.9878e-08	3.97715e-07	GBM	0	0	1	1	Not SCN-associated DEG	0	NA
FCGBP	4.0128	9.10548	1.48276e-10	1.56432e-09	GBM	0	0	1	1	Not SCN-associated DEG	0	NA
FCGR1A	2.56055	5.4772	5.46938e-06	3.17774e-05	GBM	0	0	1	1	Not SCN-associated DEG	0	NA
FCGR1B	1.30884	4.53047	0.0105601	0.0283331	GBM	0	0	1	1	Not SCN-associated DEG	0	NA
FCGR2A	3.08107	6.69046	1.44462e-07	1.08563e-06	GBM	0	0	1	1	Not SCN-associated DEG	0	NA
FCGR2B	5.0731	4.26775	7.57728e-14	1.0506e-12	GBM	0	0	1	1	Not SCN-associated DEG	0	NA
FCGR2C	3.75304	2.36048	2.22845e-09	2.0775e-08	GBM	0	0	1	1	Not SCN-associated DEG	0	NA
FCGR3A	2.69378	8.03848	2.18089e-06	1.36617e-05	GBM	0	0	1	1	Not SCN-associated DEG	0	NA
FCGR3B	2.88199	1.89307	1.0163e-06	6.71417e-06	GBM	0	0	1	1	Not SCN-associated DEG	0	NA
FCGRT	2.48203	7.75542	9.18587e-06	5.14259e-05	GBM	0	0	1	1	Not SCN-associated DEG	0	NA
FCHO1	-3.07834	3.21759	5.52847e-25	1.54951e-23	GBM	0	0	1	1	Not SCN-associated DEG	0	NA
FCN1	1.54398	0.474802	0.00414657	0.0127162	GBM	0	0	1	1	Not SCN-associated DEG	0	NA
FCN3	3.7081	0.4781	1.88616e-08	1.5812e-07	GBM	0	0	1	1	Not SCN-associated DEG	0	NA
FCRLA	2.18426	1.39704	9.53205e-05	0.000438065	GBM	0	0	1	1	Not SCN-associated DEG	0	NA
FERMT1	2.59416	4.79481	4.54641e-06	2.67601e-05	GBM	0	0	1	1	Not SCN-associated DEG	0	NA
FERMT2	1.25355	7.41967	0.0138368	0.0357513	GBM	0	0	1	1	Not SCN-associated DEG	0	NA
FERMT3	1.87302	5.07222	0.000451831	0.00178559	GBM	0	0	1	1	Not SCN-associated DEG	0	NA
FES	1.21031	4.18325	0.0173108	0.0433302	GBM	0	0	1	1	Not SCN-associated DEG	0	NA
FEZF1	1.38552	0.554899	0.00908102	0.0249594	GBM	0	0	1	1	Not SCN-associated DEG	0	NA
FEZF2	-3.79881	0.861573	2.23198e-42	1.15682e-40	GBM	0	0	1	1	Not SCN-associated DEG	0	NA
FGF11	2.0156	5.61871	0.000188416	0.00081084	GBM	0	0	1	1	Not SCN-associated DEG	0	NA
FGF12	-1.75723	4.30984	3.90789e-07	2.75599e-06	GBM	0	0	1	1	Not SCN-associated DEG	0	NA
FGF13	-3.22414	3.29125	3.88005e-28	1.23905e-26	GBM	0	0	1	1	Not SCN-associated DEG	0	NA
FGF17	-1.25981	0.842755	0.000617841	0.00237132	GBM	0	0	1	1	Not SCN-associated DEG	0	NA
FGF7	-1.03666	0.382677	0.00603983	0.0175967	GBM	0	0	1	1	Not SCN-associated DEG	0	NA
FGF9	-2.30389	1.32728	2.56675e-12	3.16566e-11	GBM	0	0	1	1	Not SCN-associated DEG	0	NA
FGFBP2	4.63405	2.81467	3.7577e-12	4.5783e-11	GBM	0	0	1	1	Not SCN-associated DEG	0	NA
FGFR2	-1.89415	5.76321	2.73876e-08	2.24551e-07	GBM	0	0	1	1	Not SCN-associated DEG	0	NA
FGFR4	1.62706	1.23406	0.00233871	0.00769419	GBM	0	0	1	1	Not SCN-associated DEG	0	NA
FGL2	1.80722	5.26568	0.00066767	0.00253083	GBM	0	0	1	1	Not SCN-associated DEG	0	NA
FGR	1.37908	3.9006	0.00746203	0.0211139	GBM	0	0	1	1	Not SCN-associated DEG	0	NA
FHDC1	2.19576	3.01825	6.88344e-05	0.000326214	GBM	0	0	1	1	Not SCN-associated DEG	0	NA
FHL3	1.71965	5.38755	0.00111431	0.00399835	GBM	0	0	1	1	Not SCN-associated DEG	0	NA
FHL5	1.33017	1.97468	0.0101122	0.0273477	GBM	0	0	1	1	Not SCN-associated DEG	0	NA
FHOD3	-1.36443	4.51907	0.00015526	0.000679804	GBM	0	0	1	1	Not SCN-associated DEG	0	NA
FIBCD1	-1.39158	2.02193	0.000117653	0.000529883	GBM	0	0	1	1	Not SCN-associated DEG	0	NA
FIBIN	2.35855	6.93695	2.08891e-05	0.000109396	GBM	0	0	1	1	Not SCN-associated DEG	0	NA
FIGN	1.31314	2.97599	0.0107011	0.028629	GBM	0	0	1	1	Not SCN-associated DEG	0	NA
FILIP1	-1.20503	2.0105	0.00106938	0.00385833	GBM	0	0	1	1	Not SCN-associated DEG	0	NA
FILIP1L	1.83292	5.22864	0.000573212	0.00221632	GBM	0	0	1	1	Not SCN-associated DEG	0	NA
FJX1	1.60591	6.45592	0.00212511	0.00706801	GBM	0	0	1	1	Not SCN-associated DEG	0	NA
FKBP10	3.10862	7.83906	1.18183e-07	8.96389e-07	GBM	0	0	1	1	Not SCN-associated DEG	0	NA
FKBP14	1.42724	3.64518	0.00582263	0.0170667	GBM	0	0	1	1	Not SCN-associated DEG	0	NA
FKBP1B	-1.06953	3.48619	0.00394628	0.0121706	GBM	0	0	1	1	Not SCN-associated DEG	0	NA
FKBP5	1.87757	7.26688	0.000435568	0.00172917	GBM	0	0	1	1	Not SCN-associated DEG	0	NA
FKBP7	2.92974	3.76341	4.80989e-07	3.33273e-06	GBM	0	0	1	1	Not SCN-associated DEG	0	NA
FKBP8	-1.0176	8.52148	0.00618222	0.0179555	GBM	0	0	1	1	Not SCN-associated DEG	0	NA
FKBP9	1.89932	7.79971	0.000381565	0.00153389	GBM	0	0	1	1	Not SCN-associated DEG	0	NA
FLNA	2.67579	9.72063	2.46361e-06	1.52934e-05	GBM	0	0	1	1	Not SCN-associated DEG	0	NA
FLNC	1.51114	7.55303	0.00358901	0.0111769	GBM	0	0	1	1	Not SCN-associated DEG	0	NA
FLRT1	-1.97904	3.38351	4.99649e-09	4.50373e-08	GBM	0	0	1	1	Not SCN-associated DEG	0	NA
FLRT2	-1.94265	4.19282	1.04123e-08	9.04825e-08	GBM	0	0	1	1	Not SCN-associated DEG	0	NA
FLT3LG	2.07508	3.09648	0.000141922	0.000626868	GBM	0	0	1	1	Not SCN-associated DEG	0	NA
FLT4	2.40883	4.18509	1.6051e-05	8.58131e-05	GBM	0	0	1	1	Not SCN-associated DEG	0	NA
FLVCR2	2.70457	3.97906	2.23456e-06	1.39711e-05	GBM	0	0	1	1	Not SCN-associated DEG	0	NA
FLYWCH1	-1.03593	5.70196	0.00526906	0.0156372	GBM	0	0	1	1	Not SCN-associated DEG	0	NA
FMNL1	-1.13239	4.91073	0.002113	0.00703668	GBM	0	0	1	1	Not SCN-associated DEG	0	NA
FMO3	1.26967	0.692572	0.0159733	0.040518	GBM	0	0	1	1	Not SCN-associated DEG	0	NA
FMO4	1.26601	1.91942	0.0143227	0.0368537	GBM	0	0	1	1	Not SCN-associated DEG	0	NA
FN1	3.61807	10.7147	2.85857e-09	2.64418e-08	GBM	0	0	1	1	Not SCN-associated DEG	0	NA
FN3K	-1.85757	5.09732	5.75e-08	4.53569e-07	GBM	0	0	1	1	Not SCN-associated DEG	0	NA
FNBP1	-0.946773	6.46136	0.0113061	0.0300261	GBM	0	0	1	1	Not SCN-associated DEG	0	NA
FNDC1	2.47515	2.0075	1.24441e-05	6.78913e-05	GBM	0	0	1	1	Not SCN-associated DEG	0	NA
FNDC3B	2.46429	5.79044	1.0418e-05	5.77546e-05	GBM	0	0	1	1	Not SCN-associated DEG	0	NA
FNDC5	-1.17507	3.99623	0.0013812	0.0048364	GBM	0	0	1	1	Not SCN-associated DEG	0	NA
FNIP2	-1.12592	4.6803	0.0022584	0.00745625	GBM	0	0	1	1	Not SCN-associated DEG	0	NA
FOLH1	-2.06196	3.67315	7.52539e-10	7.40129e-09	GBM	0	0	1	1	Not SCN-associated DEG	0	NA
FOLR1	3.7026	2.36662	2.97461e-09	2.74374e-08	GBM	0	0	1	1	Not SCN-associated DEG	0	NA
FOLR2	1.96755	5.00054	0.000254391	0.0010646	GBM	0	0	1	1	Not SCN-associated DEG	0	NA
FOSB	-1.70919	5.03206	8.95819e-07	5.97564e-06	GBM	0	0	1	1	Not SCN-associated DEG	0	NA
FOSL1	1.40406	3.51605	0.006661	0.0191586	GBM	0	0	1	1	Not SCN-associated DEG	0	NA
FOXD2	2.46679	0.683823	1.7737e-05	9.41561e-05	GBM	0	0	1	1	Not SCN-associated DEG	0	NA
FOXD3	6.66589	1.24363	5.67069e-16	9.25151e-15	GBM	0	0	1	1	Not SCN-associated DEG	0	NA
FOXF2	1.25918	3.69721	0.0136523	0.0353095	GBM	0	0	1	1	Not SCN-associated DEG	0	NA
FOXJ1	4.76218	5.70904	5.59431e-13	7.25594e-12	GBM	0	0	1	1	Not SCN-associated DEG	0	NA
FOXL2	1.4368	0.446139	0.00704304	0.02005	GBM	0	0	1	1	Not SCN-associated DEG	0	NA
FOXM1	5.3839	6.31718	4.31233e-15	6.6185e-14	GBM	0	0	1	1	Not SCN-associated DEG	0	NA
FOXN4	3.20215	0.482409	2.5951e-07	1.86337e-06	GBM	0	0	1	1	Not SCN-associated DEG	0	NA
FOXO4	-1.46974	4.46507	3.82014e-05	0.000189282	GBM	0	0	1	1	Not SCN-associated DEG	0	NA
FOXP1	-1.17993	4.27921	0.00130859	0.00461166	GBM	0	0	1	1	Not SCN-associated DEG	0	NA
FOXP2	-1.61461	0.853017	5.37258e-06	3.12706e-05	GBM	0	0	1	1	Not SCN-associated DEG	0	NA
FOXP4	-0.910188	4.82414	0.0152828	0.0389861	GBM	0	0	1	1	Not SCN-associated DEG	0	NA
FOXS1	1.92275	2.1603	0.000384314	0.00154438	GBM	0	0	1	1	Not SCN-associated DEG	0	NA
FPGT	1.2562	4.66287	0.0137627	0.0355809	GBM	0	0	1	1	Not SCN-associated DEG	0	NA
FPR1	2.46207	5.98391	1.05692e-05	5.84936e-05	GBM	0	0	1	1	Not SCN-associated DEG	0	NA
FPR2	4.00963	1.60961	6.96106e-10	6.88255e-09	GBM	0	0	1	1	Not SCN-associated DEG	0	NA
FPR3	4.07373	4.06595	1.26127e-10	1.34477e-09	GBM	0	0	1	1	Not SCN-associated DEG	0	NA
FRAS1	-1.69823	2.66187	1.20889e-06	7.87891e-06	GBM	0	0	1	1	Not SCN-associated DEG	0	NA
FREM1	1.86736	3.25605	0.000494793	0.00193604	GBM	0	0	1	1	Not SCN-associated DEG	0	NA
FREM2	2.77968	5.36881	1.21642e-06	7.92401e-06	GBM	0	0	1	1	Not SCN-associated DEG	0	NA
FRMD4B	-1.08699	4.56007	0.00330887	0.0104113	GBM	0	0	1	1	Not SCN-associated DEG	0	NA
FRMD6	1.19458	4.98231	0.0186049	0.0460575	GBM	0	0	1	1	Not SCN-associated DEG	0	NA
FRMD8	1.19772	5.79398	0.0182833	0.045399	GBM	0	0	1	1	Not SCN-associated DEG	0	NA
FRMPD1	-1.61696	1.21559	5.33183e-06	3.10472e-05	GBM	0	0	1	1	Not SCN-associated DEG	0	NA
FRMPD4	-5.5071	1.33598	1.84942e-121	2.41553e-118	GBM	0	0	1	1	Not SCN-associated DEG	0	NA
FRRS1	4.91485	0.664071	2.2131e-11	2.53111e-10	GBM	0	0	1	1	Not SCN-associated DEG	0	NA
FRS3	-1.34526	3.49776	0.000200892	0.000858308	GBM	0	0	1	1	Not SCN-associated DEG	0	NA
FRY	-1.65287	5.12248	2.32832e-06	1.44949e-05	GBM	0	0	1	1	Not SCN-associated DEG	0	NA
FRZB	1.90809	5.66565	0.000363625	0.00146992	GBM	0	0	1	1	Not SCN-associated DEG	0	NA
FSD1	-0.954125	4.94731	0.0106993	0.028629	GBM	0	0	1	1	Not SCN-associated DEG	0	NA
FSD1L	-1.3587	2.94368	0.00017258	0.00074886	GBM	0	0	1	1	Not SCN-associated DEG	0	NA
FST	2.9834	2.02706	5.04462e-07	3.48613e-06	GBM	0	0	1	1	Not SCN-associated DEG	0	NA
FSTL1	3.05298	8.4104	1.75745e-07	1.30273e-06	GBM	0	0	1	1	Not SCN-associated DEG	0	NA
FSTL4	-4.59353	1.55695	7.37228e-73	1.20362e-70	GBM	0	0	1	1	Not SCN-associated DEG	0	NA
FSTL5	-4.42086	1.35615	3.9008e-64	4.35456e-62	GBM	0	0	1	1	Not SCN-associated DEG	0	NA
FTL	1.49925	11.7718	0.00382323	0.0118414	GBM	0	0	1	1	Not SCN-associated DEG	0	NA
FUCA1	1.21499	5.33104	0.0168132	0.0423035	GBM	0	0	1	1	Not SCN-associated DEG	0	NA
FUCA2	1.42995	6.14693	0.0055761	0.0164438	GBM	0	0	1	1	Not SCN-associated DEG	0	NA
FUT1	-2.3088	0.66047	3.11321e-12	3.82159e-11	GBM	0	0	1	1	Not SCN-associated DEG	0	NA
FUT9	-2.48896	4.65975	5.74355e-15	8.72159e-14	GBM	0	0	1	1	Not SCN-associated DEG	0	NA
FXR2	-1.08308	5.96286	0.00340377	0.0106739	GBM	0	0	1	1	Not SCN-associated DEG	0	NA
FXYD1	-1.44816	4.14747	5.16798e-05	0.000250274	GBM	0	0	1	1	Not SCN-associated DEG	0	NA
FXYD5	2.17037	5.37509	7.12481e-05	0.000336919	GBM	0	0	1	1	Not SCN-associated DEG	0	NA
FXYD7	-3.13835	3.46283	2.86608e-26	8.54654e-25	GBM	0	0	1	1	Not SCN-associated DEG	0	NA
FZD1	1.90065	5.68036	0.000380279	0.00152967	GBM	0	0	1	1	Not SCN-associated DEG	0	NA
FZD2	2.39259	3.40898	1.85692e-05	9.81512e-05	GBM	0	0	1	1	Not SCN-associated DEG	0	NA
FZD6	1.54701	4.15546	0.00298628	0.00952242	GBM	0	0	1	1	Not SCN-associated DEG	0	NA
FZD7	3.0116	5.92377	2.37841e-07	1.72102e-06	GBM	0	0	1	1	Not SCN-associated DEG	0	NA
FZD9	-1.32018	0.896378	0.000314459	0.00129034	GBM	0	0	1	1	Not SCN-associated DEG	0	NA
G0S2	2.05646	3.4278	0.000157692	0.000688143	GBM	0	0	1	1	Not SCN-associated DEG	0	NA
G3BP1	1.28711	6.92473	0.0116933	0.0309224	GBM	0	0	1	1	Not SCN-associated DEG	0	NA
G3BP2	-1.20694	7.36257	0.000965901	0.00353577	GBM	0	0	1	1	Not SCN-associated DEG	0	NA
G6PC3	1.3554	7.19085	0.00823612	0.022956	GBM	0	0	1	1	Not SCN-associated DEG	0	NA
GAB3	1.89668	3.45243	0.000409639	0.00163368	GBM	0	0	1	1	Not SCN-associated DEG	0	NA
GABBR1	-2.65525	7.35661	1.86447e-17	3.4154e-16	GBM	0	0	1	1	Not SCN-associated DEG	0	NA
GABBR2	-2.96591	5.91506	7.25174e-23	1.79045e-21	GBM	0	0	1	1	Not SCN-associated DEG	0	NA
GABPB1	1.22312	4.51808	0.0162188	0.0410134	GBM	0	0	1	1	Not SCN-associated DEG	0	NA
GABRA1	-4.94366	4.05651	3.39789e-91	1.03209e-88	GBM	0	0	1	1	Not SCN-associated DEG	0	NA
GABRA2	-3.72727	2.816	3.07412e-41	1.55024e-39	GBM	0	0	1	1	Not SCN-associated DEG	0	NA
GABRA4	-4.62345	2.65724	5.10319e-75	8.88704e-73	GBM	0	0	1	1	Not SCN-associated DEG	0	NA
GABRA5	-5.2292	3.33996	1.306e-106	7.41639e-104	GBM	0	0	1	1	Not SCN-associated DEG	0	NA
GABRB1	-1.97085	1.48853	7.35192e-09	6.50565e-08	GBM	0	0	1	1	Not SCN-associated DEG	0	NA
GABRB2	-4.94764	3.62408	2.80126e-91	8.71125e-89	GBM	0	0	1	1	Not SCN-associated DEG	0	NA
GABRB3	-3.7556	4.61505	2.59105e-42	1.33762e-40	GBM	0	0	1	1	Not SCN-associated DEG	0	NA
GABRD	-3.97624	3.49957	2.37177e-49	1.56453e-47	GBM	0	0	1	1	Not SCN-associated DEG	0	NA
GABRG1	-3.90391	2.98529	7.55938e-47	4.36872e-45	GBM	0	0	1	1	Not SCN-associated DEG	0	NA
GABRG2	-4.57849	3.86904	2.48659e-73	4.21783e-71	GBM	0	0	1	1	Not SCN-associated DEG	0	NA
GAD1	-3.10028	5.08667	1.49049e-25	4.27852e-24	GBM	0	0	1	1	Not SCN-associated DEG	0	NA
GAD2	-4.36118	1.89712	2.85504e-63	3.03168e-61	GBM	0	0	1	1	Not SCN-associated DEG	0	NA
GADD45A	1.63049	6.80034	0.00184922	0.00624906	GBM	0	0	1	1	Not SCN-associated DEG	0	NA
GADD45G	1.52267	4.98989	0.00339565	0.0106535	GBM	0	0	1	1	Not SCN-associated DEG	0	NA
GAL3ST1	-1.8846	3.13331	3.6913e-08	2.99268e-07	GBM	0	0	1	1	Not SCN-associated DEG	0	NA
GAL3ST4	2.62579	6.26533	3.49086e-06	2.09532e-05	GBM	0	0	1	1	Not SCN-associated DEG	0	NA
GALK1	1.85233	5.09776	0.000511175	0.00199655	GBM	0	0	1	1	Not SCN-associated DEG	0	NA
GALM	1.86928	4.1354	0.000475752	0.00186937	GBM	0	0	1	1	Not SCN-associated DEG	0	NA
GALNT1	1.4486	6.79315	0.00503865	0.0149778	GBM	0	0	1	1	Not SCN-associated DEG	0	NA
GALNT10	1.70943	6.47096	0.00117745	0.00420873	GBM	0	0	1	1	Not SCN-associated DEG	0	NA
GALNT14	-2.2949	1.90736	3.30382e-12	4.04796e-11	GBM	0	0	1	1	Not SCN-associated DEG	0	NA
GALNT3	1.69582	2.09664	0.0014656	0.00509372	GBM	0	0	1	1	Not SCN-associated DEG	0	NA
GALNT5	6.46156	1.55441	8.62274e-16	1.39556e-14	GBM	0	0	1	1	Not SCN-associated DEG	0	NA
GALNT6	-2.37721	2.71559	2.14026e-13	2.8612e-12	GBM	0	0	1	1	Not SCN-associated DEG	0	NA
GALR1	3.0642	2.79077	2.26417e-07	1.64382e-06	GBM	0	0	1	1	Not SCN-associated DEG	0	NA
GAPT	3.93775	2.41194	6.31154e-10	6.27784e-09	GBM	0	0	1	1	Not SCN-associated DEG	0	NA
GARNL3	-2.40525	3.47515	8.35907e-14	1.1541e-12	GBM	0	0	1	1	Not SCN-associated DEG	0	NA
GART	1.56778	6.51039	0.00262907	0.00851855	GBM	0	0	1	1	Not SCN-associated DEG	0	NA
GAS1	2.92244	5.82291	4.48104e-07	3.13146e-06	GBM	0	0	1	1	Not SCN-associated DEG	0	NA
GAS2L3	3.92987	2.43235	6.47998e-10	6.43612e-09	GBM	0	0	1	1	Not SCN-associated DEG	0	NA
GAS5	1.59324	6.12193	0.00228182	0.00752406	GBM	0	0	1	1	Not SCN-associated DEG	0	NA
GAS7	-2.32925	7.77223	6.87805e-13	8.85067e-12	GBM	0	0	1	1	Not SCN-associated DEG	0	NA
GATA3	4.3376	0.477621	4.85732e-10	4.89895e-09	GBM	0	0	1	1	Not SCN-associated DEG	0	NA
GATA4	8.15401	1.30907	4.10747e-18	7.82035e-17	GBM	0	0	1	1	Not SCN-associated DEG	0	NA
GATAD2A	1.19911	6.59684	0.0181263	0.0450518	GBM	0	0	1	1	Not SCN-associated DEG	0	NA
GBAP1	-0.993941	3.91161	0.0077105	0.0217111	GBM	0	0	1	1	Not SCN-associated DEG	0	NA
GBE1	2.16434	5.81687	7.38459e-05	0.000347944	GBM	0	0	1	1	Not SCN-associated DEG	0	NA
GBF1	-1.05627	6.1947	0.00437222	0.0132804	GBM	0	0	1	1	Not SCN-associated DEG	0	NA
GBGT1	1.59138	3.37481	0.00241821	0.00792578	GBM	0	0	1	1	Not SCN-associated DEG	0	NA
GBP1	3.61748	6.66139	2.89127e-09	2.67254e-08	GBM	0	0	1	1	Not SCN-associated DEG	0	NA
GBP2	3.3258	6.31287	2.47479e-08	2.0419e-07	GBM	0	0	1	1	Not SCN-associated DEG	0	NA
GBP3	3.23695	5.43311	5.01743e-08	3.9959e-07	GBM	0	0	1	1	Not SCN-associated DEG	0	NA
GBP4	1.74648	4.98169	0.00095509	0.00349914	GBM	0	0	1	1	Not SCN-associated DEG	0	NA
GBP5	3.50303	2.87205	1.08002e-08	9.36661e-08	GBM	0	0	1	1	Not SCN-associated DEG	0	NA
GBX2	4.95199	1.58969	2.26061e-12	2.80931e-11	GBM	0	0	1	1	Not SCN-associated DEG	0	NA
GCC2	-1.52151	5.02312	1.81015e-05	9.58731e-05	GBM	0	0	1	1	Not SCN-associated DEG	0	NA
GCNT2	1.43003	3.63676	0.00571853	0.0168106	GBM	0	0	1	1	Not SCN-associated DEG	0	NA
GCOM1	2.46067	3.1515	1.22998e-05	6.72556e-05	GBM	0	0	1	1	Not SCN-associated DEG	0	NA
GDAP1	-2.0845	5.34805	4.19793e-10	4.26687e-09	GBM	0	0	1	1	Not SCN-associated DEG	0	NA
GDAP1L1	-1.48327	4.6373	3.14274e-05	0.000158852	GBM	0	0	1	1	Not SCN-associated DEG	0	NA
GDF10	-2.38002	0.843312	3.31998e-13	4.38889e-12	GBM	0	0	1	1	Not SCN-associated DEG	0	NA
GDF15	4.22324	4.11088	4.1276e-11	4.6038e-10	GBM	0	0	1	1	Not SCN-associated DEG	0	NA
GDF5	1.8881	1.03802	0.000559762	0.00217074	GBM	0	0	1	1	Not SCN-associated DEG	0	NA
GDI1	-1.05295	9.32619	0.00449347	0.0135918	GBM	0	0	1	1	Not SCN-associated DEG	0	NA
GDPD1	-0.898667	3.0111	0.0169168	0.0424986	GBM	0	0	1	1	Not SCN-associated DEG	0	NA
GDPD2	1.86535	4.87484	0.000473829	0.0018635	GBM	0	0	1	1	Not SCN-associated DEG	0	NA
GDPD3	1.57926	1.17315	0.00308527	0.00979264	GBM	0	0	1	1	Not SCN-associated DEG	0	NA
GDPD5	-1.13951	3.24312	0.00201286	0.00674446	GBM	0	0	1	1	Not SCN-associated DEG	0	NA
GEM	1.73256	5.48106	0.00103424	0.00374709	GBM	0	0	1	1	Not SCN-associated DEG	0	NA
GEMIN6	1.64814	3.71976	0.00172749	0.00588645	GBM	0	0	1	1	Not SCN-associated DEG	0	NA
GEN1	1.48165	3.79721	0.00431522	0.0131317	GBM	0	0	1	1	Not SCN-associated DEG	0	NA
GFAP	1.34279	14.0745	0.00877748	0.0242527	GBM	0	0	1	1	Not SCN-associated DEG	0	NA
GFOD1	-3.37168	1.52732	3.28771e-31	1.14204e-29	GBM	0	0	1	1	Not SCN-associated DEG	0	NA
GFPT2	1.26215	6.10787	0.0132816	0.0344667	GBM	0	0	1	1	Not SCN-associated DEG	0	NA
GFRA1	-1.33319	3.72033	0.000233441	0.000985127	GBM	0	0	1	1	Not SCN-associated DEG	0	NA
GFRA2	-2.41166	3.11842	7.35645e-14	1.02107e-12	GBM	0	0	1	1	Not SCN-associated DEG	0	NA
GGH	2.05008	5.70375	0.000151861	0.000666708	GBM	0	0	1	1	Not SCN-associated DEG	0	NA
GGT5	1.53163	5.68983	0.00322061	0.0101605	GBM	0	0	1	1	Not SCN-associated DEG	0	NA
GHITM	-1.32519	7.37286	0.000248101	0.00104161	GBM	0	0	1	1	Not SCN-associated DEG	0	NA
GIMAP2	2.82558	4.1227	9.60147e-07	6.37543e-06	GBM	0	0	1	1	Not SCN-associated DEG	0	NA
GIMAP4	1.45273	5.24228	0.00495108	0.0147572	GBM	0	0	1	1	Not SCN-associated DEG	0	NA
GIMAP6	1.30316	4.93451	0.0108383	0.0289536	GBM	0	0	1	1	Not SCN-associated DEG	0	NA
GINS1	2.9116	4.97001	5.10624e-07	3.52498e-06	GBM	0	0	1	1	Not SCN-associated DEG	0	NA
GINS2	3.68524	4.4508	2.0463e-09	1.91726e-08	GBM	0	0	1	1	Not SCN-associated DEG	0	NA
GINS3	2.23646	4.13338	4.88597e-05	0.00023741	GBM	0	0	1	1	Not SCN-associated DEG	0	NA
GINS4	2.7073	3.53176	2.27664e-06	1.41934e-05	GBM	0	0	1	1	Not SCN-associated DEG	0	NA
GIPC3	1.26919	2.67475	0.0134824	0.0348975	GBM	0	0	1	1	Not SCN-associated DEG	0	NA
GIT1	-1.43256	6.87148	6.25412e-05	0.000299213	GBM	0	0	1	1	Not SCN-associated DEG	0	NA
GJA3	4.89128	1.01749	7.36651e-12	8.76266e-11	GBM	0	0	1	1	Not SCN-associated DEG	0	NA
GJA4	1.73842	3.48857	0.00104053	0.00376778	GBM	0	0	1	1	Not SCN-associated DEG	0	NA
GJB1	-2.29434	4.25598	1.97096e-12	2.45636e-11	GBM	0	0	1	1	Not SCN-associated DEG	0	NA
GJB2	2.33195	4.25893	2.6035e-05	0.000133981	GBM	0	0	1	1	Not SCN-associated DEG	0	NA
GJB6	-3.97648	2.4096	4.84254e-49	3.14669e-47	GBM	0	0	1	1	Not SCN-associated DEG	0	NA
GJC1	2.58958	5.20896	4.49988e-06	2.65221e-05	GBM	0	0	1	1	Not SCN-associated DEG	0	NA
GJC2	-3.0715	3.00667	8.02681e-25	2.22115e-23	GBM	0	0	1	1	Not SCN-associated DEG	0	NA
GJD3	1.77901	2.73037	0.000854826	0.00316196	GBM	0	0	1	1	Not SCN-associated DEG	0	NA
GLA	1.85523	4.89741	0.000502699	0.00196579	GBM	0	0	1	1	Not SCN-associated DEG	0	NA
GLB1	1.64306	6.29985	0.00172295	0.00587405	GBM	0	0	1	1	Not SCN-associated DEG	0	NA
GLB1L	1.41454	3.48905	0.00625136	0.0181201	GBM	0	0	1	1	Not SCN-associated DEG	0	NA
GLB1L2	1.52	3.86719	0.00352543	0.0110026	GBM	0	0	1	1	Not SCN-associated DEG	0	NA
GLDN	-1.73345	5.27112	5.83697e-07	3.99354e-06	GBM	0	0	1	1	Not SCN-associated DEG	0	NA
GLI2	2.62596	4.07031	3.818e-06	2.27599e-05	GBM	0	0	1	1	Not SCN-associated DEG	0	NA
GLI3	1.38342	4.95508	0.00715549	0.0203169	GBM	0	0	1	1	Not SCN-associated DEG	0	NA
GLIPR1	1.90591	6.11786	0.00036805	0.00148597	GBM	0	0	1	1	Not SCN-associated DEG	0	NA
GLIPR2	1.874	6.80481	0.000445653	0.00176384	GBM	0	0	1	1	Not SCN-associated DEG	0	NA
GLIS2	1.24054	5.5694	0.0148146	0.0379623	GBM	0	0	1	1	Not SCN-associated DEG	0	NA
GLIS3	2.27792	5.81884	3.55712e-05	0.000177394	GBM	0	0	1	1	Not SCN-associated DEG	0	NA
GLRA2	-2.4935	1.8654	7.07105e-15	1.06155e-13	GBM	0	0	1	1	Not SCN-associated DEG	0	NA
GLRB	-1.87927	4.8128	3.75647e-08	3.03797e-07	GBM	0	0	1	1	Not SCN-associated DEG	0	NA
GLRX	1.24228	5.77582	0.0146754	0.03765	GBM	0	0	1	1	Not SCN-associated DEG	0	NA
GLS	-2.52245	5.98793	1.85703e-15	2.93641e-14	GBM	0	0	1	1	Not SCN-associated DEG	0	NA
GLS2	-4.06718	1.47608	8.3843e-52	5.91932e-50	GBM	0	0	1	1	Not SCN-associated DEG	0	NA
GLYATL2	2.09806	0.468631	0.000196774	0.000843473	GBM	0	0	1	1	Not SCN-associated DEG	0	NA
GLYCTK	1.42365	2.76806	0.00602866	0.0175799	GBM	0	0	1	1	Not SCN-associated DEG	0	NA
GMFG	2.33361	4.7795	2.5651e-05	0.000132198	GBM	0	0	1	1	Not SCN-associated DEG	0	NA
GMNN	2.45921	5.17802	1.0821e-05	5.97855e-05	GBM	0	0	1	1	Not SCN-associated DEG	0	NA
GMPR	1.78939	5.13193	0.000742527	0.00278123	GBM	0	0	1	1	Not SCN-associated DEG	0	NA
GNA12	1.21572	8.18005	0.0166852	0.0420138	GBM	0	0	1	1	Not SCN-associated DEG	0	NA
GNA13	1.21419	7.11192	0.0168238	0.0423139	GBM	0	0	1	1	Not SCN-associated DEG	0	NA
GNAI1	-2.23648	5.23702	9.25226e-12	1.08672e-10	GBM	0	0	1	1	Not SCN-associated DEG	0	NA
GNAI2	1.17646	9.3326	0.020203	0.0494141	GBM	0	0	1	1	Not SCN-associated DEG	0	NA
GNAI3	2.16898	7.24261	7.13387e-05	0.000337226	GBM	0	0	1	1	Not SCN-associated DEG	0	NA
GNAL	-4.21144	2.13959	2.29968e-57	2.07145e-55	GBM	0	0	1	1	Not SCN-associated DEG	0	NA
GNAO1	-2.49958	7.2405	3.84397e-15	5.93453e-14	GBM	0	0	1	1	Not SCN-associated DEG	0	NA
GNAQ	-0.945548	6.86626	0.011414	0.0302757	GBM	0	0	1	1	Not SCN-associated DEG	0	NA
GNAZ	-2.01433	5.39048	2.11254e-09	1.97508e-08	GBM	0	0	1	1	Not SCN-associated DEG	0	NA
GNB2	1.27358	8.66766	0.0125035	0.0327534	GBM	0	0	1	1	Not SCN-associated DEG	0	NA
GNB4	1.6239	7.11677	0.0019174	0.00645444	GBM	0	0	1	1	Not SCN-associated DEG	0	NA
GNB5	-1.50185	5.07396	2.40243e-05	0.000124566	GBM	0	0	1	1	Not SCN-associated DEG	0	NA
GNG12	2.64151	7.46446	3.12379e-06	1.8959e-05	GBM	0	0	1	1	Not SCN-associated DEG	0	NA
GNG2	-1.09671	7.05182	0.00298095	0.00950773	GBM	0	0	1	1	Not SCN-associated DEG	0	NA
GNG3	-3.78586	4.75596	2.85491e-43	1.49751e-41	GBM	0	0	1	1	Not SCN-associated DEG	0	NA
GNG5	2.79591	6.90771	1.07887e-06	7.08455e-06	GBM	0	0	1	1	Not SCN-associated DEG	0	NA
GNG7	-0.957231	6.83576	0.0103691	0.0279298	GBM	0	0	1	1	Not SCN-associated DEG	0	NA
GNGT2	2.12963	1.42317	0.000131401	0.000585945	GBM	0	0	1	1	Not SCN-associated DEG	0	NA
GNLY	2.38307	1.82059	2.64261e-05	0.000135673	GBM	0	0	1	1	Not SCN-associated DEG	0	NA
GNRH1	1.247	0.382175	0.0184292	0.0456743	GBM	0	0	1	1	Not SCN-associated DEG	0	NA
GOLGA7B	-2.73253	4.20858	1.16359e-18	2.28192e-17	GBM	0	0	1	1	Not SCN-associated DEG	0	NA
GOLIM4	1.3654	6.82638	0.00782192	0.0219562	GBM	0	0	1	1	Not SCN-associated DEG	0	NA
GORAB	1.59265	4.32423	0.00231478	0.0076193	GBM	0	0	1	1	Not SCN-associated DEG	0	NA
GOT1	-2.78475	5.7205	1.44288e-19	2.96779e-18	GBM	0	0	1	1	Not SCN-associated DEG	0	NA
GOT2	-0.995559	7.00508	0.00750314	0.0212118	GBM	0	0	1	1	Not SCN-associated DEG	0	NA
GPAT2	-1.69046	0.959912	1.47282e-06	9.43427e-06	GBM	0	0	1	1	Not SCN-associated DEG	0	NA
GPC1	1.4836	8.8594	0.00416483	0.0127459	GBM	0	0	1	1	Not SCN-associated DEG	0	NA
GPC2	2.93024	4.50132	4.61296e-07	3.20648e-06	GBM	0	0	1	1	Not SCN-associated DEG	0	NA
GPC3	3.42228	3.24672	1.59033e-08	1.34356e-07	GBM	0	0	1	1	Not SCN-associated DEG	0	NA
GPC5	-1.38257	2.90277	0.000126652	0.000566506	GBM	0	0	1	1	Not SCN-associated DEG	0	NA
GPC6	1.85837	4.50352	0.000494641	0.00193602	GBM	0	0	1	1	Not SCN-associated DEG	0	NA
GPIHBP1	-2.64235	2.65197	4.05056e-17	7.21752e-16	GBM	0	0	1	1	Not SCN-associated DEG	0	NA
GPLD1	-1.33826	1.18667	0.00023424	0.000987862	GBM	0	0	1	1	Not SCN-associated DEG	0	NA
GPN1	1.54408	6.20211	0.00300029	0.00956242	GBM	0	0	1	1	Not SCN-associated DEG	0	NA
GPNMB	2.29376	7.52003	3.18836e-05	0.000160971	GBM	0	0	1	1	Not SCN-associated DEG	0	NA
GPR1	3.23963	1.35699	1.13109e-07	8.62919e-07	GBM	0	0	1	1	Not SCN-associated DEG	0	NA
GPR12	-2.28422	2.57372	2.99874e-12	3.68453e-11	GBM	0	0	1	1	Not SCN-associated DEG	0	NA
GPR137C	-1.06321	4.00652	0.00415302	0.01273	GBM	0	0	1	1	Not SCN-associated DEG	0	NA
GPR143	-1.53531	0.62649	1.82874e-05	9.67797e-05	GBM	0	0	1	1	Not SCN-associated DEG	0	NA
GPR155	-1.29665	5.15035	0.000352418	0.00142993	GBM	0	0	1	1	Not SCN-associated DEG	0	NA
GPR156	1.3083	0.67953	0.0127551	0.0332988	GBM	0	0	1	1	Not SCN-associated DEG	0	NA
GPR158	-2.03545	4.66955	1.33551e-09	1.27508e-08	GBM	0	0	1	1	Not SCN-associated DEG	0	NA
GPR160	1.74651	2.34403	0.00106278	0.00384193	GBM	0	0	1	1	Not SCN-associated DEG	0	NA
GPR161	1.39801	3.50439	0.00675558	0.0193709	GBM	0	0	1	1	Not SCN-associated DEG	0	NA
GPR176	-1.3568	3.46241	0.000173938	0.000753751	GBM	0	0	1	1	Not SCN-associated DEG	0	NA
GPR179	-2.82875	0.728802	1.07218e-19	2.21928e-18	GBM	0	0	1	1	Not SCN-associated DEG	0	NA
GPR183	1.54901	3.99376	0.00300329	0.00956497	GBM	0	0	1	1	Not SCN-associated DEG	0	NA
GPR22	-4.35322	0.838171	9.4709e-62	9.66402e-60	GBM	0	0	1	1	Not SCN-associated DEG	0	NA
GPR26	-4.61555	1.12159	2.79804e-73	4.68528e-71	GBM	0	0	1	1	Not SCN-associated DEG	0	NA
GPR34	2.06988	5.89124	0.000134101	0.000597372	GBM	0	0	1	1	Not SCN-associated DEG	0	NA
GPR37	-2.01714	6.2013	1.96103e-09	1.84532e-08	GBM	0	0	1	1	Not SCN-associated DEG	0	NA
GPR39	2.70391	2.47869	2.7038e-06	1.66342e-05	GBM	0	0	1	1	Not SCN-associated DEG	0	NA
GPR4	1.52572	3.81178	0.00341791	0.0107105	GBM	0	0	1	1	Not SCN-associated DEG	0	NA
GPR62	-3.37456	1.89686	2.09785e-31	7.32621e-30	GBM	0	0	1	1	Not SCN-associated DEG	0	NA
GPR65	4.4715	3.61909	8.15115e-12	9.61718e-11	GBM	0	0	1	1	Not SCN-associated DEG	0	NA
GPR68	-3.28564	1.15073	5.30704e-29	1.75038e-27	GBM	0	0	1	1	Not SCN-associated DEG	0	NA
GPR82	6.21628	1.65206	1.28196e-15	2.05193e-14	GBM	0	0	1	1	Not SCN-associated DEG	0	NA
GPR83	-4.65482	1.21216	3.93758e-75	6.94983e-73	GBM	0	0	1	1	Not SCN-associated DEG	0	NA
GPR84	2.20174	2.21875	7.31224e-05	0.000345033	GBM	0	0	1	1	Not SCN-associated DEG	0	NA
GPR85	-0.897198	3.66459	0.017003	0.0426742	GBM	0	0	1	1	Not SCN-associated DEG	0	NA
GPR88	-1.30856	2.46523	0.000318265	0.00130432	GBM	0	0	1	1	Not SCN-associated DEG	0	NA
GPRASP1	-3.07945	5.49158	3.97129e-25	1.1227e-23	GBM	0	0	1	1	Not SCN-associated DEG	0	NA
GPRASP2	-2.04379	5.14812	1.09236e-09	1.05606e-08	GBM	0	0	1	1	Not SCN-associated DEG	0	NA
GPRC5A	1.37814	2.89031	0.00768559	0.021658	GBM	0	0	1	1	Not SCN-associated DEG	0	NA
GPRC5B	-1.39107	8.59433	0.000108092	0.000490889	GBM	0	0	1	1	Not SCN-associated DEG	0	NA
GPRIN1	-1.88784	5.06258	3.13819e-08	2.55695e-07	GBM	0	0	1	1	Not SCN-associated DEG	0	NA
GPSM3	1.82465	5.13833	0.000602484	0.0023192	GBM	0	0	1	1	Not SCN-associated DEG	0	NA
GPX1	1.75549	8.54922	0.000897902	0.00331098	GBM	0	0	1	1	Not SCN-associated DEG	0	NA
GPX3	3.05512	7.62352	1.73211e-07	1.28747e-06	GBM	0	0	1	1	Not SCN-associated DEG	0	NA
GPX7	3.36069	5.00417	2.09858e-08	1.75029e-07	GBM	0	0	1	1	Not SCN-associated DEG	0	NA
GPX8	5.09217	4.66557	5.61658e-14	7.90498e-13	GBM	0	0	1	1	Not SCN-associated DEG	0	NA
GRAMD1B	-2.73735	2.67148	1.19003e-18	2.3268e-17	GBM	0	0	1	1	Not SCN-associated DEG	0	NA
GRAP	2.20852	3.73301	5.97938e-05	0.000286699	GBM	0	0	1	1	Not SCN-associated DEG	0	NA
GREB1	-1.50849	3.87361	2.22218e-05	0.000116003	GBM	0	0	1	1	Not SCN-associated DEG	0	NA
GREM1	-1.9439	2.48013	1.12375e-08	9.7136e-08	GBM	0	0	1	1	Not SCN-associated DEG	0	NA
GREM2	-4.11023	1.34931	3.82e-53	2.86742e-51	GBM	0	0	1	1	Not SCN-associated DEG	0	NA
GRHL3	2.25852	2.11159	5.22901e-05	0.000253042	GBM	0	0	1	1	Not SCN-associated DEG	0	NA
GRIA1	-1.41476	6.57618	7.9402e-05	0.000370514	GBM	0	0	1	1	Not SCN-associated DEG	0	NA
GRIA2	-2.35574	6.33758	3.24119e-13	4.28907e-12	GBM	0	0	1	1	Not SCN-associated DEG	0	NA
GRIA3	-1.11478	6.31345	0.00250337	0.00817004	GBM	0	0	1	1	Not SCN-associated DEG	0	NA
GRID1	-1.63383	4.61043	3.20454e-06	1.93861e-05	GBM	0	0	1	1	Not SCN-associated DEG	0	NA
GRIN1	-5.65749	5.40093	1.11406e-133	2.91016e-130	GBM	0	0	1	1	Not SCN-associated DEG	0	NA
GRIN2A	-4.61036	3.98359	8.4201e-75	1.44704e-72	GBM	0	0	1	1	Not SCN-associated DEG	0	NA
GRIN2C	-2.8014	3.29222	9.22389e-20	1.92142e-18	GBM	0	0	1	1	Not SCN-associated DEG	0	NA
GRIN3A	-4.55325	1.76352	3.74509e-71	5.55848e-69	GBM	0	0	1	1	Not SCN-associated DEG	0	NA
GRIP1	-3.51922	0.298771	8.60347e-34	3.21057e-32	GBM	0	0	1	1	Not SCN-associated DEG	0	NA
GRIPAP1	-1.59713	5.81534	5.68074e-06	3.2976e-05	GBM	0	0	1	1	Not SCN-associated DEG	0	NA
GRM1	-4.18887	1.95018	1.68337e-56	1.46576e-54	GBM	0	0	1	1	Not SCN-associated DEG	0	NA
GRM2	-4.01568	1.53469	5.74958e-50	3.81194e-48	GBM	0	0	1	1	Not SCN-associated DEG	0	NA
GRM3	-3.54486	4.39339	3.25806e-36	1.35521e-34	GBM	0	0	1	1	Not SCN-associated DEG	0	NA
GRM4	-4.43794	0.416104	2.90478e-64	3.27063e-62	GBM	0	0	1	1	Not SCN-associated DEG	0	NA
GRM5	-4.1039	3.37364	7.55551e-54	5.77091e-52	GBM	0	0	1	1	Not SCN-associated DEG	0	NA
GRM7	-3.86329	1.17811	1.11373e-44	6.08636e-43	GBM	0	0	1	1	Not SCN-associated DEG	0	NA
GRM8	-1.16594	1.97475	0.00159826	0.00548902	GBM	0	0	1	1	Not SCN-associated DEG	0	NA
GRN	1.79471	8.27021	0.00071311	0.00268104	GBM	0	0	1	1	Not SCN-associated DEG	0	NA
GSC	7.35664	1.58416	5.60729e-18	1.0614e-16	GBM	0	0	1	1	Not SCN-associated DEG	0	NA
GSDMA	3.02339	0.956954	6.17481e-07	4.20705e-06	GBM	0	0	1	1	Not SCN-associated DEG	0	NA
GSDMD	2.31137	5.44743	2.86528e-05	0.0001459	GBM	0	0	1	1	Not SCN-associated DEG	0	NA
GSTCD	1.40493	4.3338	0.00642238	0.0185663	GBM	0	0	1	1	Not SCN-associated DEG	0	NA
GSTK1	1.92794	6.96123	0.000321179	0.00131461	GBM	0	0	1	1	Not SCN-associated DEG	0	NA
GSTO2	-2.03605	0.42361	2.02532e-09	1.90034e-08	GBM	0	0	1	1	Not SCN-associated DEG	0	NA
GSTP1	1.46608	8.12052	0.00458042	0.0138164	GBM	0	0	1	1	Not SCN-associated DEG	0	NA
GSX1	5.50341	0.934224	3.69628e-13	4.85685e-12	GBM	0	0	1	1	Not SCN-associated DEG	0	NA
GTF2H2B	1.97653	2.63851	0.000273168	0.00113734	GBM	0	0	1	1	Not SCN-associated DEG	0	NA
GTF2H2C	1.5093	4.55623	0.0036648	0.0113912	GBM	0	0	1	1	Not SCN-associated DEG	0	NA
GTF2IRD2	1.3992	5.49141	0.00657694	0.0189377	GBM	0	0	1	1	Not SCN-associated DEG	0	NA
GTF2IRD2B	1.66101	4.19858	0.0015777	0.00542845	GBM	0	0	1	1	Not SCN-associated DEG	0	NA
GTSE1	5.82147	4.17846	3.1476e-16	5.27061e-15	GBM	0	0	1	1	Not SCN-associated DEG	0	NA
GUSB	2.34081	6.51313	2.35117e-05	0.000122102	GBM	0	0	1	1	Not SCN-associated DEG	0	NA
GYG1	1.28381	6.50307	0.0118972	0.0313663	GBM	0	0	1	1	Not SCN-associated DEG	0	NA
GYG2	1.67803	5.47777	0.00141572	0.00494139	GBM	0	0	1	1	Not SCN-associated DEG	0	NA
GYPC	2.2919	5.40057	3.25417e-05	0.000163893	GBM	0	0	1	1	Not SCN-associated DEG	0	NA
GYS1	1.23883	6.46073	0.0149075	0.0381779	GBM	0	0	1	1	Not SCN-associated DEG	0	NA
GZMA	3.82243	1.01613	3.34318e-09	3.07069e-08	GBM	0	0	1	1	Not SCN-associated DEG	0	NA
GZMK	3.45699	0.333292	9.11591e-08	7.05349e-07	GBM	0	0	1	1	Not SCN-associated DEG	0	NA
HAAO	1.41097	2.03141	0.00677597	0.0194081	GBM	0	0	1	1	Not SCN-associated DEG	0	NA
HABP2	1.91952	0.211428	0.000611325	0.00234908	GBM	0	0	1	1	Not SCN-associated DEG	0	NA
HABP4	-1.54929	5.97227	1.18587e-05	6.51059e-05	GBM	0	0	1	1	Not SCN-associated DEG	0	NA
HAGH	-0.969259	5.64064	0.00940666	0.0257138	GBM	0	0	1	1	Not SCN-associated DEG	0	NA
HAMP	2.59426	4.08484	4.75194e-06	2.78819e-05	GBM	0	0	1	1	Not SCN-associated DEG	0	NA
HAND2	8.44508	2.22486	3.21838e-20	6.8573e-19	GBM	0	0	1	1	Not SCN-associated DEG	0	NA
HAPLN1	1.70699	4.32883	0.00120694	0.00429183	GBM	0	0	1	1	Not SCN-associated DEG	0	NA
HAPLN2	-2.79968	4.13669	8.72839e-20	1.82111e-18	GBM	0	0	1	1	Not SCN-associated DEG	0	NA
HAPLN3	2.49875	3.29976	9.34096e-06	5.216e-05	GBM	0	0	1	1	Not SCN-associated DEG	0	NA
HAPLN4	-1.24236	4.26223	0.000664012	0.00252039	GBM	0	0	1	1	Not SCN-associated DEG	0	NA
HAS2	4.20719	4.08576	4.62321e-11	5.12237e-10	GBM	0	0	1	1	Not SCN-associated DEG	0	NA
HAS3	2.07568	2.79916	0.000146943	0.000646419	GBM	0	0	1	1	Not SCN-associated DEG	0	NA
HAT1	1.61619	5.9332	0.00200875	0.00673416	GBM	0	0	1	1	Not SCN-associated DEG	0	NA
HAUS1	2.52825	4.94074	7.02816e-06	4.00675e-05	GBM	0	0	1	1	Not SCN-associated DEG	0	NA
HAUS4	1.56386	5.25095	0.00270078	0.0087163	GBM	0	0	1	1	Not SCN-associated DEG	0	NA
HAUS5	1.2713	4.71739	0.0127517	0.0332968	GBM	0	0	1	1	Not SCN-associated DEG	0	NA
HAUS8	2.56054	3.34692	6.31581e-06	3.62757e-05	GBM	0	0	1	1	Not SCN-associated DEG	0	NA
HAVCR2	2.11095	5.97176	0.000103584	0.000471728	GBM	0	0	1	1	Not SCN-associated DEG	0	NA
HBA1	-2.40692	5.31702	7.2219e-14	1.00346e-12	GBM	0	0	1	1	Not SCN-associated DEG	0	NA
HBA2	-1.7206	7.81778	7.22086e-07	4.87147e-06	GBM	0	0	1	1	Not SCN-associated DEG	0	NA
HBP1	1.41308	6.52902	0.0060926	0.0177228	GBM	0	0	1	1	Not SCN-associated DEG	0	NA
HCG11	-1.95819	2.39692	8.45916e-09	7.41013e-08	GBM	0	0	1	1	Not SCN-associated DEG	0	NA
HCK	1.76496	5.03794	0.00085824	0.00317189	GBM	0	0	1	1	Not SCN-associated DEG	0	NA
HCLS1	1.62492	6.38119	0.0019095	0.00643115	GBM	0	0	1	1	Not SCN-associated DEG	0	NA
HCN1	-5.1215	1.85211	1.45654e-99	5.94494e-97	GBM	0	0	1	1	Not SCN-associated DEG	0	NA
HCN2	-2.21448	5.14341	1.64714e-11	1.90215e-10	GBM	0	0	1	1	Not SCN-associated DEG	0	NA
HCN4	-2.2128	1.03705	3.21456e-11	3.6132e-10	GBM	0	0	1	1	Not SCN-associated DEG	0	NA
HCP5	2.66316	4.70038	2.83212e-06	1.73257e-05	GBM	0	0	1	1	Not SCN-associated DEG	0	NA
HCST	1.77033	3.46065	0.000870302	0.00321465	GBM	0	0	1	1	Not SCN-associated DEG	0	NA
HDAC1	1.70711	6.4279	0.00119344	0.00425614	GBM	0	0	1	1	Not SCN-associated DEG	0	NA
HDAC11	-2.39328	5.25302	1.09145e-13	1.49271e-12	GBM	0	0	1	1	Not SCN-associated DEG	0	NA
HDAC4	-0.930296	5.11882	0.012965	0.0337794	GBM	0	0	1	1	Not SCN-associated DEG	0	NA
HDAC5	-1.1483	6.30263	0.0017912	0.00607343	GBM	0	0	1	1	Not SCN-associated DEG	0	NA
HEBP2	1.87185	5.12074	0.000454488	0.001795	GBM	0	0	1	1	Not SCN-associated DEG	0	NA
HECTD1	-0.944148	6.56527	0.011552	0.0306046	GBM	0	0	1	1	Not SCN-associated DEG	0	NA
HECW2	-1.85426	3.29564	6.60505e-08	5.17819e-07	GBM	0	0	1	1	Not SCN-associated DEG	0	NA
HELLS	4.18522	2.26468	1.27173e-10	1.35371e-09	GBM	0	0	1	1	Not SCN-associated DEG	0	NA
HERC1	-2.11397	5.83743	2.05663e-10	2.14893e-09	GBM	0	0	1	1	Not SCN-associated DEG	0	NA
HERC2	-1.48806	6.37119	2.90197e-05	0.000147653	GBM	0	0	1	1	Not SCN-associated DEG	0	NA
HERC3	-1.53131	4.43661	1.57371e-05	8.42387e-05	GBM	0	0	1	1	Not SCN-associated DEG	0	NA
HERC5	2.09005	4.77413	0.000119262	0.000536576	GBM	0	0	1	1	Not SCN-associated DEG	0	NA
HES1	1.36893	5.24387	0.00771133	0.0217111	GBM	0	0	1	1	Not SCN-associated DEG	0	NA
HES6	2.2052	7.1181	5.66201e-05	0.000271981	GBM	0	0	1	1	Not SCN-associated DEG	0	NA
HESX1	1.71525	0.641572	0.00154402	0.00532939	GBM	0	0	1	1	Not SCN-associated DEG	0	NA
HEXA	1.36506	6.86831	0.00783544	0.0219894	GBM	0	0	1	1	Not SCN-associated DEG	0	NA
HEXB	1.83912	6.75646	0.000548924	0.00213505	GBM	0	0	1	1	Not SCN-associated DEG	0	NA
HEY1	2.00666	7.34794	0.000197883	0.000847115	GBM	0	0	1	1	Not SCN-associated DEG	0	NA
HEYL	1.50468	4.92051	0.00374623	0.011625	GBM	0	0	1	1	Not SCN-associated DEG	0	NA
HFE	2.56791	2.97842	6.11578e-06	3.52508e-05	GBM	0	0	1	1	Not SCN-associated DEG	0	NA
HGD	3.01338	0.387072	1.0642e-06	6.99171e-06	GBM	0	0	1	1	Not SCN-associated DEG	0	NA
HGFAC	1.79363	0.607732	0.00109967	0.00395124	GBM	0	0	1	1	Not SCN-associated DEG	0	NA
HHATL	-2.88252	3.90802	3.01366e-21	6.78646e-20	GBM	0	0	1	1	Not SCN-associated DEG	0	NA
HHIP	-1.97255	2.18413	6.99114e-09	6.20743e-08	GBM	0	0	1	1	Not SCN-associated DEG	0	NA
HHIPL1	-1.68568	3.03919	1.43259e-06	9.20365e-06	GBM	0	0	1	1	Not SCN-associated DEG	0	NA
HIBADH	1.3859	5.81785	0.0070421	0.02005	GBM	0	0	1	1	Not SCN-associated DEG	0	NA
HIF1A	1.80031	8.37728	0.000689806	0.00260396	GBM	0	0	1	1	Not SCN-associated DEG	0	NA
HINT3	-1.02325	5.73337	0.00590224	0.0172575	GBM	0	0	1	1	Not SCN-associated DEG	0	NA
HIP1R	-1.39787	6.49074	9.9376e-05	0.000454305	GBM	0	0	1	1	Not SCN-associated DEG	0	NA
HIPK2	-0.90379	7.95573	0.0159015	0.0403516	GBM	0	0	1	1	Not SCN-associated DEG	0	NA
HIVEP2	-2.01744	5.40337	1.96945e-09	1.85191e-08	GBM	0	0	1	1	Not SCN-associated DEG	0	NA
HJURP	6.66719	4.25989	9.41786e-19	1.8553e-17	GBM	0	0	1	1	Not SCN-associated DEG	0	NA
HK1	-1.8354	7.22638	8.69884e-08	6.74276e-07	GBM	0	0	1	1	Not SCN-associated DEG	0	NA
HK2	1.91373	6.32404	0.000350836	0.00142439	GBM	0	0	1	1	Not SCN-associated DEG	0	NA
HK3	3.32998	3.07506	3.36939e-08	2.7402e-07	GBM	0	0	1	1	Not SCN-associated DEG	0	NA
HKDC1	2.35945	2.19632	2.63898e-05	0.00013554	GBM	0	0	1	1	Not SCN-associated DEG	0	NA
HLA-A	2.49452	10.2758	8.43188e-06	4.75103e-05	GBM	0	0	1	1	Not SCN-associated DEG	0	NA
HLA-B	2.76422	10.4223	1.33827e-06	8.62316e-06	GBM	0	0	1	1	Not SCN-associated DEG	0	NA
HLA-C	2.39117	9.92432	1.67883e-05	8.94624e-05	GBM	0	0	1	1	Not SCN-associated DEG	0	NA
HLA-DMA	2.83275	6.49374	8.35999e-07	5.59088e-06	GBM	0	0	1	1	Not SCN-associated DEG	0	NA
HLA-DMB	3.2117	6.94432	5.64227e-08	4.45818e-07	GBM	0	0	1	1	Not SCN-associated DEG	0	NA
HLA-DOA	2.44366	5.6874	1.19623e-05	6.55643e-05	GBM	0	0	1	1	Not SCN-associated DEG	0	NA
HLA-DOB	2.61291	0.621019	1.02161e-05	5.67316e-05	GBM	0	0	1	1	Not SCN-associated DEG	0	NA
HLA-DPA1	3.00407	8.5896	2.48855e-07	1.79277e-06	GBM	0	0	1	1	Not SCN-associated DEG	0	NA
HLA-DPB1	2.69223	7.53865	2.20593e-06	1.38053e-05	GBM	0	0	1	1	Not SCN-associated DEG	0	NA
HLA-DQA1	3.24848	6.11684	4.34435e-08	3.48964e-07	GBM	0	0	1	1	Not SCN-associated DEG	0	NA
HLA-DQA2	4.66746	3.5291	1.9624e-12	2.44803e-11	GBM	0	0	1	1	Not SCN-associated DEG	0	NA
HLA-DQB1	2.90226	6.35525	5.13755e-07	3.54098e-06	GBM	0	0	1	1	Not SCN-associated DEG	0	NA
HLA-DQB2	3.53963	1.53783	1.4761e-08	1.25028e-07	GBM	0	0	1	1	Not SCN-associated DEG	0	NA
HLA-DRA	3.38419	10.042	1.60285e-08	1.35325e-07	GBM	0	0	1	1	Not SCN-associated DEG	0	NA
HLA-DRB1	2.49418	7.89241	8.46662e-06	4.76649e-05	GBM	0	0	1	1	Not SCN-associated DEG	0	NA
HLA-DRB5	2.64671	6.33465	3.02608e-06	1.84431e-05	GBM	0	0	1	1	Not SCN-associated DEG	0	NA
[truncated: 3,168 more rows]
