# Supplementary material for: CiberAMP: An R Package to Identify Differential mRNA Expression Linked to Somatic Copy Number Variations in Cancer Datasets
Source: Biology (Basel). 2022 Sep 28;11(10):1411. doi: 10.3390/biology11101411 (PMC9598370; doi:10.3390/biology11101411)
Supplement: Supplementary file 1 [file biology-11-01411-s001.zip › Table S8.xlsx]

## Sheet: Hoja1
Table S8. List of SCNV-associated DEGs of subclass ii that do not segregate with any other cancer driver gene and are co-deleted at chromosome 11 identified by CiberAMP in glioblastoma
hgnc_symbol	chromosome_name	band	start_position	end_position	strand	logFC	logCPM	PValue	FDR	Tumor	log2FC.SCNAvsDip	logCPM.SCNAvsDip	p.val.SCNAvsDip	FDR.SCNAvsDip	TCGA_Tumor	Condition	Pat.percentage	Pat.IDs	Group
H19	11	p15.5	1995176	2001470	-1	7.7382	7.83972	3.68792e-23	9.19236e-22	GBM	-7.27936	7.85687	1.37176e-09	3.1284e-09	GBM	Group DEL vs Group DIPLOID	1.35135	TCGA-02-2483,TCGA-06-0129	Group2
EPS8L2	11	p15.5	694438	727727	1	0	0	1	1	GBM	-2.95784	4.19751	0.00148715	0.00157668	GBM	Group DEL vs Group DIPLOID	1.35135	TCGA-02-2483,TCGA-06-0129	Group2
CCKBR	11	p15.4	6259806	6272127	1	-4.82668	1.51017	9.87852e-84	2.22454e-81	GBM	-3.18725	0.882798	0.00151616	0.00159676	GBM	Group DEL vs Group DIPLOID	1.35135	TCGA-02-2483,TCGA-06-0129	Group2
CYB5R2	11	p15.4	7665100	7677222	-1	-1.48329	3.06514	3.25503e-05	0.000163893	GBM	-2.95206	3.16424	0.00152964	0.00160561	GBM	Group DEL vs Group DIPLOID	1.35135	TCGA-02-2483,TCGA-06-0129	Group2
ZNF214	11	p15.4	6997085	7020346	-1	0	0	1	1	GBM	-3.03966	1.82767	0.0015431	0.0016144	GBM	Group DEL vs Group DIPLOID	1.35135	TCGA-02-2483,TCGA-06-0129	Group2
HBB	11	p15.4	5225464	5229395	-1	0	0	1	1	GBM	1.62557	8.83947	0.00188111	0.00192981	GBM	Group DEL vs Group DIPLOID	1.35135	TCGA-02-2483,TCGA-06-0129	Group2
