# Supplementary material for: CiberAMP: An R Package to Identify Differential mRNA Expression Linked to Somatic Copy Number Variations in Cancer Datasets
Source: Biology (Basel). 2022 Sep 28;11(10):1411. doi: 10.3390/biology11101411 (PMC9598370; doi:10.3390/biology11101411)
Supplement: Supplementary file 1 [file biology-11-01411-s001.zip › Table S9.xlsx]

## Sheet: Hoja1
Table S9. List of SCNV-associated DEGs of subclass ii that do not segregate with any other cancer driver gene identified by CiberAMP in glioblastoma
hgnc_symbol	chromosome_name	band	start_position	end_position	strand	logFC	logCPM	PValue	FDR	Tumor	log2FC.SCNAvsDip	logCPM.SCNAvsDip	p.val.SCNAvsDip	FDR.SCNAvsDip	TCGA_Tumor	Condition	Pat.percentage	Pat.IDs	Group
PDGFA	7	p22.3	497258	520296	-1	0	0	1	1	GBM	1.44617	5.99139	0.000145369	0.000188861	GBM	Group AMP vs Group DIPLOID	4.05405	TCGA-06-0184,TCGA-06-2558,TCGA-06-5418,TCGA-19-2619,TCGA-26-5136,TCGA-32-2615	Group1
FAM20C	7	p22.3	192571	260772	1	1.9101	7.74847	0.000357537	0.00144852	GBM	1.36559	7.43684	0.000349322	0.000419451	GBM	Group AMP vs Group DIPLOID	4.05405	TCGA-06-0184,TCGA-06-2558,TCGA-06-5418,TCGA-19-2619,TCGA-26-5136,TCGA-32-2615	Group1
TKTL1	X	q28	154295795	154330350	1	3.89035	2.32404	8.46016e-10	8.28322e-09	GBM	1.89009	2.62265	4.51184e-07	8.17288e-07	GBM	Group AMP vs Group DIPLOID	2.7027	TCGA-06-0129,TCGA-06-2570,TCGA-12-0821,TCGA-12-3650	Group1
RYR3	15	q13.3	33310962	33866121	1	-1.42108	4.42075	7.39627e-05	0.000348369	GBM	-2.72962	4.66691	2.34677e-05	3.46013e-05	GBM	Group DEL vs Group DIPLOID	2.7027	TCGA-16-0846,TCGA-19-4065,TCGA-28-1747,TCGA-28-5215	Group1
COL13A1	10	q22.1	69801880	69964275	1	0	0	1	1	GBM	-2.54943	2.58779	0.000714057	0.000777856	GBM	Group DEL vs Group DIPLOID	2.7027	TCGA-06-1804,TCGA-27-2523,TCGA-32-2632,TCGA-41-5651	Group1
PDZRN4	12	q12	41188320	41574745	1	0	0	1	1	GBM	2.95408	2.68724	3.06547e-15	9.3438e-15	GBM	Group AMP vs Group DIPLOID	2.02703	TCGA-06-0129,TCGA-06-2561,TCGA-26-5132	Group1
IRX2	5	p15.33	2745845	2751677	-1	3.50446	1.12182	2.52162e-08	2.07791e-07	GBM	-6.2381	0.9644	5.73138e-09	1.2276e-08	GBM	Group DEL vs Group DIPLOID	2.02703	TCGA-16-0846,TCGA-19-1787,TCGA-27-1835	Group1
C5orf38	5	p15.33	2752131	2755397	1	5.45547	0.762588	1.3962e-12	1.75175e-11	GBM	-5.93634	0.733551	5.79604e-08	1.14834e-07	GBM	Group DEL vs Group DIPLOID	2.02703	TCGA-16-0846,TCGA-19-1787,TCGA-27-1835	Group1
USP13	3	q26.33	179653032	179804366	1	0	0	1	1	GBM	1.55871	4.68535	0.000505433	0.000574273	GBM	Group AMP vs Group DIPLOID	2.02703	TCGA-06-0644,TCGA-06-0743,TCGA-12-0618	Group1
KCNMB3	3	q26.32	179236691	179267002	-1	0	0	1	1	GBM	1.5498	1.71826	0.000613951	0.000675773	GBM	Group AMP vs Group DIPLOID	2.02703	TCGA-06-0644,TCGA-06-0743,TCGA-12-0618	Group1
CXADR	21	q21.1	17513043	17593579	1	0	0	1	1	GBM	1.3894	3.71904	0.00194499	0.00198252	GBM	Group AMP vs Group DIPLOID	2.02703	TCGA-14-0871,TCGA-32-2634,TCGA-41-3915	Group1
DNAH8	6	p21.2	38715311	39030792	1	5.23992	1.6606	2.09234e-13	2.80288e-12	GBM	9.20555	2.10767	1.41647e-275	2.2451e-273	GBM	Group AMP vs Group DIPLOID	1.35135	TCGA-06-0129,TCGA-76-4929	Group1
TIAM2	6	q25.2	154832697	155257723	1	-1.50451	3.95599	2.34936e-05	0.000122056	GBM	4.07304	4.163	4.87429e-24	1.79669e-23	GBM	Group AMP vs Group DIPLOID	1.35135	TCGA-06-2565,TCGA-19-5960	Group1
CEACAM1	19	q13.2	42507304	42561234	-1	3.07416	0.507308	6.42225e-07	4.36653e-06	GBM	3.67621	0.414816	1.58433e-17	5.28667e-17	GBM	Group AMP vs Group DIPLOID	1.35135	TCGA-06-2569,TCGA-28-5215	Group1
GABRE	X	q28	151953124	151974680	-1	0	0	1	1	GBM	2.95156	2.46979	5.20165e-11	1.27824e-10	GBM	Group AMP vs Group DIPLOID	1.35135	TCGA-06-2570,TCGA-12-0821	Group1
MBOAT1	6	p22.3	20099684	20212469	-1	1.91426	2.64561	0.000394611	0.00158147	GBM	2.7721	2.68834	2.81129e-09	6.18875e-09	GBM	Group AMP vs Group DIPLOID	1.35135	TCGA-19-2625,TCGA-76-4929	Group1
ZDHHC21	9	p22.3	14611071	14693432	-1	-1.10623	3.32259	0.00280022	0.00900831	GBM	2.34654	3.59132	3.39527e-06	5.63509e-06	GBM	Group AMP vs Group DIPLOID	1.35135	TCGA-26-5134,TCGA-27-2523	Group1
PTCHD1	X	p22.11	23334849	23404374	1	0	0	1	1	GBM	2.19838	2.89311	7.56039e-06	1.19236e-05	GBM	Group DEL vs Group DIPLOID	1.35135	TCGA-06-5414,TCGA-19-1787	Group1
ID4	6	p22.3	19837370	19842197	1	2.29796	7.94227	3.10061e-05	0.000157026	GBM	1.94851	8.01887	0.000136268	0.000178753	GBM	Group AMP vs Group DIPLOID	1.35135	TCGA-19-2625,TCGA-76-4929	Group1
MTCH1	6	p21.2	36968141	36986298	-1	0	0	1	1	GBM	1.95519	8.58566	0.000136462	0.000178753	GBM	Group AMP vs Group DIPLOID	1.35135	TCGA-06-0129,TCGA-16-1045	Group1
SLITRK4	X	q27.3	143622790	143636101	-1	-3.41536	1.21897	4.42639e-32	1.56675e-30	GBM	1.92758	0.772795	0.000181306	0.000229896	GBM	Group AMP vs Group DIPLOID	1.35135	TCGA-06-2570,TCGA-12-0821	Group1
F13A1	6	p25.1	6144084	6321013	-1	4.24816	7.13304	2.48148e-11	2.82077e-10	GBM	-3.4849	7.07523	0.000308678	0.000374908	GBM	Group AMP vs Group DIPLOID	1.35135	TCGA-06-2569,TCGA-76-4929	Group1
NFIB	9	p22.3	14081843	14398983	-1	0	0	1	1	GBM	1.87529	7.86553	0.000364782	0.000433093	GBM	Group AMP vs Group DIPLOID	1.35135	TCGA-26-5134,TCGA-27-2523	Group1
EMILIN3	20	q12	41359962	41366818	-1	3.23236	5.93712	4.8906e-08	3.90441e-07	GBM	1.79049	5.75052	0.000432293	0.000501967	GBM	Group AMP vs Group DIPLOID	1.35135	TCGA-06-5415,TCGA-12-3650	Group1
E2F3	6	p22.3	20401879	20493714	1	0	0	1	1	GBM	1.82432	5.19488	0.000434803	0.000503039	GBM	Group AMP vs Group DIPLOID	1.35135	TCGA-19-2625,TCGA-26-5136	Group1
LYVE1	11	p15.4	10556966	10611689	-1	0	0	1	1	GBM	-3.28603	4.03772	0.000546239	0.000614034	GBM	Group DEL vs Group DIPLOID	1.35135	TCGA-02-2483,TCGA-06-0129	Group1
