# Supplementary material for: CiberAMP: An R Package to Identify Differential mRNA Expression Linked to Somatic Copy Number Variations in Cancer Datasets
Source: Biology (Basel). 2022 Sep 28;11(10):1411. doi: 10.3390/biology11101411 (PMC9598370; doi:10.3390/biology11101411)
Supplement: Supplementary file 1 [file biology-11-01411-s001.zip › Table S12.xlsx]

## Sheet: Hoja1
Table S12. Literature about SCNV-DEGs associated with tumorigenic effects in glioblastoma and other types of cancer
SYMBOL	STATUS IN TCGA-GBM	SUBGROUP	EFFECT	Tumor (PUBMED IDs)
CXADR	AMP	1	Pro-neoplastic	Breast cancer (30385615); Pancreatic cancer (28074864); Colorectal cancer (28074864)
DNAH8	AMP	1	Pro-neoplastic	Prostate cancer (27363033)
E2F3	AMP	1	Pro-neoplastic	Glioblastoma (27705931, 22217655); Breast cancer (34365840, 26512919); Renal clear cell carcinoma (28903320); NSCLC (33841572); Prostate cancer (33159025, 27922689); Liver cancer (34513297, 26315541); Melanoma (30214236); Bladder cancer (15122326); Pancreatic cancer (33854603);
FAM20C	AMP	1	Pro-neoplastic	Low grade glioma (34970298); Glioma (33239887)
MTCH1	AMP	1	Pro-neoplastic	Hepatocellular carcinoma (34195286)
PDGFA	AMP	1	Pro-neoplastic	Glioblastoma (33560410, 27002148, 31482267, 34987659);Esophageal squamous cell carcinoma (34011067); Glioma (29282077, 19707201); Colorectal (30929921); Mantle cell lymphoma (25092176); Pancreas (22266848, 18592007); Thyroid (31129275)
SLITRK4	AMP	1	Pro-neoplastic	Hepatocellular carcinoma (32285917)
TIAM2	AMP	1	Pro-neoplastic	Pancreatic cancer (33284659); NSCLC (24377522); Liver cancer (21469146)
TKTL1	AMP	1	Pro-neoplastic	Astrocytic gliomas (18550470); Pancreatic ductal adenocarcinoma (33120381); Ovarian cancer (29885837); Prostate cancer (27729989); Colorectal cancer (32795237)
USP13	AMP	1	Pro-neoplastic	Glioblastoma (27923907)
DMRT2	DEL	2	Pro-neoplastic	Neuroblastoma (33000435);
GTPBP2	AMP	2	Pro-neoplastic	NSCLC (34093790);
H19	DEL	2	Pro-neoplastic	Glioblastoma (29643989, 34843522, 26274999, 28306408, 28327666); Glioma (31777264); Colorectal cancer (32698890); Breast cancer (31340867); Hepatocellular cancer (33345859); NSCLC (30542738);
HSP90AB1	AMP	2	Pro-neoplastic	Gastric cancer (30305727); NSCLC (26903158, 33473168);
MAD2L1BP	AMP	2	Pro-neoplastic	Glioma (29408509)
MRPS18A	AMP	2	Pro-neoplastic	Hepatocellular carcinoma (32391716); Breast cancer (28056857)
RSPH9	AMP	2	Pro-neoplastic	Bladder cancer (26575865);
SLC35B2	AMP	2	Pro-neoplastic	Breast cancer (25124574)
BCAT1	AMP	3	Pro-neoplastic	Glioma (23793099); Hepatocellular carcinoma (27698837); Gastric cancer (34164393); Endometrial cancer (31949641)
C21orf91	AMP	3	Pro-neoplastic	Breast cancer (33585557);
GABRA3	AMP	3	Pro-neoplastic	Lung adenocarcinoma (27081042);
GLT1D1	AMP	3	Pro-neoplastic	B-cell lymphoma (32157792)
NCK2	AMP	3	Pro-neoplastic	Melanoma (21992144);
RNFT2	AMP	3	Pro-neoplastic	Gastric cancer (33517265);
ST8SIA1	AMP	3	Pro-neoplastic	Glioblastoma (27143722); Breast cancer (30237308, 32939659); Colorectal cancer (28751193);
F13A1	DEL	1	Anti-neoplastic	Glioblastoma (29753279)
IRX1	DEL	3	Anti-neoplastic	Lung adenocarcinoma (33256112); Gastric cancer (20440264); Pan-cancer (31450023);
RTN4IP1	AMP	3	Anti-neoplastic	Thyroid cancer (23393170);
XPO5	AMP	2	Anti-neoplastic	Hepatocellular carcinoma (27000860);
CCKBR	DEL	2	Anti-neoplastic	Breast cancer (30115027); Pancreatic cancer (23975374); Gastric cancer (26173505);
CCKBR	DEL	2	Pro-neoplastic	Gastric cancer (34994328); Pancreatic cancer (29717112); Hepatocellular cancer (33115780)
CEACAM1	AMP	1	Anti-neoplastic	Multiple myeloma (29486474); Prostate cancer (12122002, 32209360); Gastric cancer (31481751)
CEACAM1	AMP	1	Pro-neoplastic	Hepatocellular carcinoma (32221015); Melanoma (22196267); Oral cancer (27464654)
CYB5R2	DEL	2	Anti-neoplastic	Nasopharyngeal carcinoma (26275421); Colorectal cancer (29532410)
CYB5R2	DEL	2	Pro-neoplastic	Glioblastoma (26323991, 31888172);
ID4	AMP	1	Anti-neoplastic	Prostate cancer (19500415, 27462022, 23342267, 27487149); Colorectal cancer (33936204);
ID4	AMP	1	Pro-neoplastic	Breast cancer (33514024, 32328189); Colorectal cancer (33993270); Hepatocellular carcinoma (28143562);
IRX2	DEL	1	Anti-neoplastic	Head-and-neck squamous cell carcinoma (9669202, 19680453, 12860165, 12860164)
IRX2	DEL	1	Pro-neoplastic	Osteosarcoma (26062523, 24806332, 32716150); Breast cancer (26560478);
NFIB	DEL	1	Anti-neoplastic	Glioblastoma (27083054, 31262726); High-grade astrocytoma (31760595, 33346791); High-grade glioma (33346791)
NFIB	DEL	1	Pro-neoplastic	Medulloblastoma (34922631); Kidney renal clear cell carcinoma (33981484); Gastric cancer (33576439, 30015981); SCLC (27613844, 27373156); Breast cancer (33038688)
PDSS2	AMP	3	Anti-neoplastic	Lung adenocarcinoma (23312889);
PDSS2	AMP	3	Pro-neoplastic	Hepatocellular carcioma (33064899)
PDZRN4	AMP	1	Anti-neoplastic	Liver cancer (26486104)
PDZRN4	AMP	1	Pro-neoplastic	Colorectal cancer (35116871)
SOX1	AMP	3	Anti-neoplastic	Cervical cancer (23927962); Hepatocellular carcinoma (22767186); Lung cancer (25613070); Breast cancer (27206213);
SOX1	AMP	3	Pro-neoplastic	Glioblastoma (28425506, 33481176);
