# Supplementary material for: CiberAMP: An R Package to Identify Differential mRNA Expression Linked to Somatic Copy Number Variations in Cancer Datasets
Source: Biology (Basel). 2022 Sep 28;11(10):1411. doi: 10.3390/biology11101411 (PMC9598370; doi:10.3390/biology11101411)
Supplement: Supplementary file 1 [file biology-11-01411-s001.zip › Table S13.xlsx]

## Sheet: Hoja1
Table S13. Literature of cancer driver genes associated with tumorigenic effects in glioblastoma and other types of cancer
SYMBOL	STATUS IN TCGA-GBM	EFFECT	Tumor (PUBMED IDs)
AKT3	AMP	Pro-neoplastic	Glioblastoma (27422127, 25501707, 24967401, 20167810); Head-and-neck squamous cell carcinoma (33811778, 33799788); Adenoid cystic carcinoma of salivary glands (29282901)
BIRC3	AMP	Pro-neoplastic	Glioblastoma (35008722, 26888114, 28839258, 27074575);
CCND2	AMP	Pro-neoplastic	Glioblastoma (31568682, 26782072, 23160398, 10416984); Colorectal cancer (31511084); NSCLC (31253987, 32347652); Astrocytoma (33560216); Breast cancer (32828867);
CCNE1	AMP	Pro-neoplastic	Glioblastoma (31045274, 27153061); Liver cancer (30878468); Lung adenocarcinoma (34792009)
CD274	DEL	Pro-neoplastic	Glioblastoma (31661771, 30777100, 26323609);
CD274	DEL	Anti-neoplastic	Hodgkin lymphoma (30338457, 32394185);
CDK4	AMP	Pro-neoplastic	Glioblastoma (26649278, 31307887, 27217383, 29844123, 28814434); Pan-cancer (28813415, 32933570, 27017286; Lung cancer (34309585, 32913049); Breast cancer (33826903, 28947417, 31101994);
CDK6	AMP	Pro-neoplastic	Glioblastoma (34572040, 32860670, 25817794, 24953629); Lung cancer (27217383); Pan-cancer (32406095, 28813415, 26315616); Medulloblastoma (32145124); Osteosarcoma (34015762, 32614239)
CDKN2A	DEL	Anti-neoplastic	Glioblastoma (31832685, 33838014, 32385699, 33235995, 23311918, 35203456); Pan-cancer (9508208, 9417860, 11237522); Neurofibroma (32816910, 31091306); Oral squamous cell carcinoma (28939073); Meningiomas (32642869); Mesotheliomas (15950811); Melanoma (9354451)
CDKN2C	DEL	Anti-neoplastic	Glioblastoma (18381405); Thyroid cancer (27610696); Melanoma (32090490); Hepatocellular carcinoma (34076987); Acute promyelocitic leukemia (27888400); Multiple myeloma (18829482); Oligodendrial tumors (10515227, 10517502); Meningiomas (11485924)
CNTNAP2	AMP	Anti-neoplastic	Glioma (20711234)
DDIT3	AMP	Pro-neoplastic	Glioblastoma (27852055); Myxoid liposarcoma (3281582, 31220736, 33731886, 24790523, 30420727); Gastric cancer (32189359);
EGFR	AMP	Pro-neoplastic	Glioblastoma (29040782, 28885661, 28004613, 32144420, 24671641, 22268382, 31628474, ); Lung cancer (20887192, 28430586, 15118125, 21764376); Pan-cancer (29455669, 28866730, 25293518, 16528973, 29124875); Colorectal cancer (31287991);
FGFR3	AMP	Pro-neoplastic	Breast cancer ( 31987043); Ovarian cancer (33794187); Colorectal cancer (30267148); Urothelial carcinoma (31528172); Glioma (33898054); Hepatocellular carcinoma (33097695)
GLI1	AMP	Pro-neoplastic	Glioblastoma (32957513, 33446260, 28623188, 31436248, 28380428, 28417299, 21321483); Ovarian cancer (34551385); NSCLC (32286274);
HOXA9	AMP	Pro-neoplastic	Glioblastoma (31923345, 25762636, 26484224, 20068170); AML (32730594); Ovarian cancer (34514844); Lung adenocarcinoma (33322500);
HOXA11	AMP	Pro-neoplastic	Glioblastoma (31923345, 25762636, 20068170); Glioma (30536324); Osteosarcoma (30575897, 31949856); Nasopharyngeal carcinoma (34045901); Breast cancer (20389018); Leukemia (29496663);
HOXA11	AMP	Anti-neoplastic	Glioblastoma (27456940); Renal carcinoma (28423531)
HOXC13	AMP	Pro-neoplastic	Glioblastoma (34763232); Breast cancer (31897205); Esophageal squamous cell carcinoma (29168599); Liposarcomas (24085196);
IKZF1	AMP	Anti-neoplastic	ALL (31821407); T-ALL (33150353); B-ALL (29498923)
KIT	AMP	Pro-neoplastic	Glioblastoma (16205964, 1375870, 16021678, 17294421, 17726262, 17189383, 16132504, 16021678); Pan-cancer (23944364); Gastric cancer (9438854, 20152717); Melanoma (32608199); Thymic carcinoma (32729302); Hemangiomas (34439864); Thyroid cancer (28301608)
LRIG3	AMP	Anti-neoplastic	Glioblastoma (31245283, 25708990, 19200647); Colorectal cancer (32107843); Prostate cancer (30412760); Bladder cancer (34839782, 23392718);
MDM2	AMP	Pro-neoplastic	Glioblastoma (34307171, 33581134, 30022047, 30274984, 29970480); Pan-cancer (31779710, 23303139, 14757840, 22830335, 15720186); Brenner tumors (34391746); Angiomyolipoma (32409886)
MDM4	AMP	Pro-neoplastic	Glioblastoma (24445145, 30038284); Melanoma (31439820); Pan-cancer (28230750, 35018230, 28460439); Endometrial cancer (33275219); Hepatoblastoma (33536467);
MET	AMP	Pro-neoplastic	Glioblastoma (31694905, 28004613, 23543207, 23695554, 34710981); Colorectal cancer (27793046); Ovarian carcinoma (26436697);
MYC	AMP	Pro-neoplastic	Glioblastoma (31948749, 26151775, 31266951, 22348395); Pan.cancer (33757986, 25038584, 29514782, 21406394, 20399964, 12769686, 8504129);
MYCN	AMP	Pro-neoplastic	Glioblastoma (34398441, 31754113, 15975048, 23539269); Spinal epedendyoma (31414211); Neuroblastoma (30879743, 33838899, 33602789);
NTRK1	AMP	Pro-neoplastic	Glioblastoma (24647444, 33330081); Lung cancer (24162815);
PDGFRA	AMP	Pro-neoplastic	Glioblastoma (20129251, 33707748, 34060283, 32019907, 35105853, 23242283, 23074200); Gastric cancer (32615108, 33465704, 33867479, 25605837);
PTEN	DEL	Anti-neoplastic	Glioblastoma (33428749, 31464538, 33881725, 26632666, 29941984, 26265437); Pan-cancer (30738865, 32000794, 29858604, 15448614)
SFRP4	AMP	Anti-neoplastic	Glioblastoma (30591679, 34762897); Pituitary adenomas (26935389);
SFRP4	AMP	Pro-neoplastic	Pancreatic cancer (30906634); Prostate cancer (29079735);
SMO	AMP	Pro-neoplastic	Glioblastoma (33446260); NSCLC (31010679); Bladder cancer (33903305); Glioma (25173582, 31895689);
PRDM2	AMP	Pro-neoplastic	Gastric cancer (33639051);
PRDM2	AMP	Anti-neoplastic	Somatotroph adenomas (32044406); Prolactinomas (25884948); TGCT (27983647)
